# Supplementary material for: Immune Response of Eastern Honeybee Worker to Nosema ceranae Infection Revealed by Transcriptomic Investigation
Source: Insects. 2021 Aug 14;12(8):728. doi: 10.3390/insects12080728 (PMC8396959; doi:10.3390/insects12080728)
Supplement: Supplementary file 1 [file insects-12-00728-s001.zip]

Archive with 9 entries (9 files):
- Figure S1.tif
- Table S1.pdf
- Table S2.xlsx
- Table S3.xlsx
- Table S4.xlsx
- Table S5.pdf
- Table S6.pdf
- Table S7.pdf
- Table S8.pdf
