# Supplementary material for: Immune Response of Eastern Honeybee Worker to Nosema ceranae Infection Revealed by Transcriptomic Investigation
Source: Insects. 2021 Aug 14;12(8):728. doi: 10.3390/insects12080728 (PMC8396959; doi:10.3390/insects12080728)
Supplement: Supplementary file 1 [file insects-12-00728-s001.zip › Table S2.xlsx]

## Sheet: Sheet1
Table S2. Information about the shared DEGs between AcCK1 vs AcT1 and AcCK2 vs AcT2 comparison groups.
Gene ID	FPKM in AcCK1 group	FPKM in AcT1 group	Log2(Fold change) in AcCK1 vs AcT1	FPKM in AcCK2 group	FPKM in AcT2 group	Log2(Fold change) in AcCK2 vs AcT2	Nr annotation
TCONS_00002665	10.83	1.50667	-2.8456	13.55	0.376667	-5.16886	protein spire-like isoform X3 [Apis mellifera]
TCONS_00002694	0.001	2.00333	10.9682	0.001	3.47667	11.7635	ras-related protein M-Ras-like isoform X1 [Apis mellifera]
TCONS_00004159	5.64667	0.706667	-2.9983	5.84667	0.001	-12.5134	microtubule-associated serine/threonine-protein kinase 3 isoform X6 [Apis florea]
TCONS_00005172	9.45333	59.9	2.66366	24.1533	119.61	2.30804	MOB kinase activator-like 2-like isoform X1 [Apis dorsata]
TCONS_00006060	84.0067	26.7833	-1.64917	117.447	26.57	-2.14414	probable cytochrome P450 6a14 [Apis florea]
TCONS_00006074	0.343333	0.001	-8.42347	0.84	0.001	-9.71425	Regulator of G-protein signaling 12 [Acromyrmex echinatior]
TCONS_00006140	70.87	184.973	1.38407	65.2767	204.987	1.65089	nascent polypeptide-associated complex subunit alpha, muscle-specific form-like isoform X2 [Bombus terrestris]
TCONS_00009057	17.06	39.3733	1.2066	17.3233	67.11	1.95381	-
TCONS_00011213	2.41333	0.0133333	-7.49985	3.15667	0.00333333	-9.88722	RNA-binding protein squid-like isoform X8 [Apis mellifera]
TCONS_00014638	2.00667	0.001	-10.9706	8.74	0.001	-13.0934	septin-1 [Apis florea]
TCONS_00015659	2.52333	0.001	-11.3011	3.64667	0.001	-11.8324	cytosolic non-specific dipeptidase-like isoform X1 [Apis dorsata]
TCONS_00016060	6.13333	0.001	-12.5825	5.51333	0.001	-12.4287	protein enabled homolog isoform X3 [Apis florea]
TCONS_00017440	2.20333	0.001	-11.1055	2.08667	0.001	-11.027	E3 ubiquitin-protein ligase MARCH5 [Zootermopsis nevadensis]
TCONS_00017725	1.79667	0.001	-10.8111	4.65667	0.001	-12.1851	apoptosis-inducing factor 1, mitochondrial-like [Apis dorsata]
TCONS_00019590	1.17667	0.001	-10.2005	1.40333	0.001	-10.4546	calpain-B-like isoform X4 [Apis dorsata]
TCONS_00019708	19.82	5.35	-1.88935	23.06	5.40667	-2.09258	kinase D-interacting substrate of 220 kDa-like isoform X2 [Apis dorsata]
TCONS_00023149	0.001	4.49	12.1325	0.423333	18.7433	5.46844	solute carrier family 25 member 44-like isoform X2 [Apis mellifera]
TCONS_00024423	0.62	0.001	-9.27612	0.926667	0.001	-9.85591	inositol 1,4,5-trisphosphate receptor isoform X5 [Apis mellifera]
TCONS_00024553	0.996667	0.001	-9.96097	0.686667	0.001	-9.42347	leucine-rich repeat neuronal protein 1-like isoform X2 [Apis mellifera]
TCONS_00026741	0.001	1.7	10.7313	0.001	3.22333	11.6543	ATP-binding cassette sub-family C member Sur isoform X3 [Apis mellifera]
TCONS_00030308	89.07	21.22	-2.06951	56.0167	15.29	-1.87327	trypsin-1 [Apis mellifera]
TCONS_00032598	1.42333	0.001	-10.4751	0.993333	0.001	-9.95613	protein son of sevenless isoform X1 [Apis florea]
TCONS_00034734	20.9667	5.27	-1.99222	28.29	5.79	-2.28866	5'-AMP-activated protein kinase subunit gamma-2-like isoform X3 [Apis dorsata]
TCONS_00036412	11.0033	0.001	-13.4257	11.0367	0.001	-13.43	zinc finger protein Xfin-like isoform X6 [Apis mellifera]
TCONS_00036822	1.01667	0.001	-9.98963	1.80333	0.001	-10.8165	nitric oxide-associated protein 1-like [Apis dorsata]
TCONS_00037149	4.92	0.336667	-3.86927	6.13667	0.001	-12.5832	RNA-binding protein 33-like [Apis mellifera]
TCONS_00038688	0.82	0.001	-9.67948	1.31333	0.001	-10.359	pancreatic triacylglycerol lipase-like isoform X1 [Apis florea]
TCONS_00041789	6.33333	0.001	-12.6287	2.01	0.001	-10.973	leucine-rich repeat flightless-interacting protein 2-like isoform X1 [Apis dorsata]
TCONS_00045675	30.4233	82.38	1.43712	27.44	93.53	1.76915	secapin-2 precursor [Apis mellifera]
TCONS_00048095	0.173333	7.65333	5.46447	0.001	18.5733	14.1809	protein held out wings-like isoform X4 [Apis dorsata]
XM_017048468.1	0.94	0.001	-9.87652	1.23	0.001	-10.2644	uncharacterized protein LOC107992534 isoform X1 [Apis cerana]
XM_017048639.1	3687.39	1642.23	-1.16694	2369.72	577.61	-2.03655	LOW QUALITY PROTEIN: lysosomal aspartic protease [Apis cerana]
XM_017048753.1	122.16	266.333	1.12446	112.197	291.717	1.37854	AAEL004070-PA [Aedes aegypti]
XM_017048933.1	25.2	0.001	-14.6211	11.6333	0.001	-13.506	protein muscleblind-like isoform X1 [Apis cerana]
XM_017048969.1	2.84	0.001	-11.4717	1.18667	0.001	-10.2127	AP-3 complex subunit beta-2 [Apis cerana]
XM_017049189.1	1.96	0.001	-10.9366	2.24667	0.001	-11.1336	regulator of nonsense transcripts 3A [Apis cerana]
XM_017049632.1	3.01333	0.001	-11.5571	1.96	0.001	-10.9366	protein zntB-like isoform X1 [Eufriesea mexicana]
XM_017049752.1	6.65667	0.836667	-2.99208	8.81333	0.001	-13.1055	Exonuclease 3'-5' domain-containing protein 1 [Melipona quadrifasciata]
XM_017049762.1	27.6667	12.56	-1.13931	33.6567	7.08333	-2.24839	dolichyl-diphosphooligosaccharide--protein glycosyltransferase subunit 1 [Apis cerana]
XM_017049986.1	1.73333	0.001	-10.7593	1.42667	0.001	-10.4784	E3 ubiquitin-protein ligase MARCH5-like isoform X2 [Apis cerana]
XM_017049998.1	1958.71	507.337	-1.94889	2557.16	500.593	-2.35283	trypsin alpha-3-like [Apis cerana]
XM_017050756.1	359.177	135.02	-1.41152	519.387	169.18	-1.61825	vanin-like protein 1 [Apis cerana]
XM_017050874.1	6.76667	0.001	-12.7242	4.33333	0.001	-12.0813	nitrogen permease regulator 2-like protein-like isoform X1 [Apis dorsata]
XM_017050915.1	13.8733	4.70333	-1.56056	7.33	0.001	-12.8396	ubiquilin-4 [Apis florea]
XM_017051020.1	5724.79	1792.46	-1.67528	5002.91	1527.94	-1.71118	zinc carboxypeptidase-like [Apis cerana]
XM_017051267.1	3.58667	0.001	-11.8084	5.81667	0.001	-12.506	L-asparaginase [Apis cerana]
XM_017051289.1	1.16	0.001	-10.1799	1.18333	0.001	-10.2086	bromodomain-containing protein 7 isoform X2 [Apis cerana]
XM_017051631.1	7.67	0.1	-6.26115	3.65333	0.001	-11.835	ATP-binding cassette sub-family E member 1-like, partial [Apis cerana]
XM_017051740.1	3.45	0.001	-11.7524	1.9	0.001	-10.8918	alpha-actinin, sarcomeric isoform X3 [Apis cerana]
XM_017052300.1	0.846667	0.001	-9.72565	0.66	0.001	-9.36632	adenylate cyclase type 3 isoform X2 [Apis cerana]
XM_017052921.1	4.48333	0.81	-2.46858	3.30333	0.13	-4.66734	kinase D-interacting substrate of 220 kDa isoform X4 [Apis cerana]
XM_017053515.1	4.25667	0.001	-12.0555	10.1	0.001	-13.3021	single-stranded DNA-binding protein 3 isoform X5 [Apis mellifera]
XM_017053576.1	3.99	25.92	2.69961	3.49	46.9667	3.75034	catenin delta-2 isoform X2 [Apis cerana]
XM_017053584.1	13.7133	3.38	-2.02048	14.0067	0.001	-13.7738
XM_017053625.1	0.796667	0.001	-9.63783	0.386667	0.001	-8.59495	muscle M-line assembly protein unc-89 [Apis florea]
XM_017053768.1	1	0.001	-9.96578	0.696667	0.001	-9.44432	zinc finger FYVE domain-containing protein 16 isoform X2 [Apis cerana]
XM_017053810.1	2.18667	0.001	-11.0945	1.35	0.001	-10.3987	lethal(3)malignant brain tumor-like protein 3 isoform X1 [Apis cerana]
XM_017054185.1	82.4167	238.293	1.53173	98.55	377.123	1.93611	protein DDB_G0268328, partial [Polistes dominula]
XM_017054414.1	0.001	1.77667	10.795	0.001	1.90667	10.8968	extensin-like isoform X1 [Apis cerana]
XM_017054538.1	0.001	0.76	9.56986	0.001	1.4	10.4512	dynamin-like 120 kDa protein, mitochondrial isoform X6 [Apis florea]
XM_017054635.1	0.001	1.41667	10.4683	0.001	1.75667	10.7786	delta(14)-sterol reductase isoform X1 [Apis cerana]
XM_017054995.1	0.61	0.001	-9.25267	0.52	0.001	-9.02237	vacuolar protein sorting-associated protein 13A isoform X3 [Apis cerana]
XM_017055670.1	221.767	477.17	1.10546	299.233	1053.91	1.81641	synaptic vesicle glycoprotein 2B [Apis mellifera]
XM_017055672.1	1.14333	0.001	-10.159	2.07333	0.001	-11.0177	lethal(2) giant larvae protein homolog 1 isoform X8 [Apis cerana]
XM_017055770.1	0.001	6.03333	12.5587	0.001	12.31	13.5875	sterile alpha and TIR motif-containing protein 1 isoform X1 [Apis cerana]
XM_017055834.1	1.71667	0.001	-10.7454	2.13	0.001	-11.0566	U4/U6.U5 tri-snRNP-associated protein 1 [Apis cerana]
XM_017055839.1	0.001	1.01	9.98014	0.001	2.86667	11.4852	ATP-binding cassette sub-family C member Sur isoform X4 [Apis cerana]
XM_017055873.1	12.6933	2.57667	-2.30049	11.8233	0.001	-13.5293	carbohydrate-responsive element-binding protein isoform X3 [Apis cerana]
XM_017056454.1	1.20667	0.001	-10.2368	2.43333	0.001	-11.2487	exocyst complex component 5 isoform X1 [Apis cerana]
XM_017056849.1	0.001	2.89	11.4969	0.01	14.38	10.4898	acyl-coenzyme A:6-aminopenicillanic-acid-acyltransferase 40 kDa form [Apis cerana]
XM_017057210.1	8.45667	0.0166667	-8.98698	10.76	0.001	-13.3934	cyclin-dependent kinase 12 isoform X4 [Apis cerana]
XM_017057279.1	3.91667	0.001	-11.9354	3.73333	0.001	-11.8662	NEDD4-binding protein 1-like isoform X1 [Apis cerana]
XM_017057420.1	5.35667	0.001	-12.3871	4.48	0.001	-12.1293	Ubiquitin-associated protein 1, partial [Eufriesea mexicana]
XM_017057481.1	8.7	3.63333	-1.25972	12.9833	1.27333	-3.34998	phospholipid-transporting ATPase ID isoform X3 [Apis cerana]
XM_017057504.1	1460.71	426.177	-1.77714	1220.86	323.583	-1.91569	trypsin-1-like [Apis cerana]
XM_017057544.1	1.68	0.001	-10.7142	1.60333	0.001	-10.6469	serine/threonine-protein kinase tousled-like 1 isoform X2 [Apis cerana]
XM_017057861.1	1.95667	0.001	-10.9342	4.07667	0.001	-11.9932	(E3-independent) E2 ubiquitin-conjugating enzyme UBE2O [Apis cerana]
XM_017058009.1	1.06333	0.001	-10.0544	1.44333	0.001	-10.4952	protein hu-li tai shao-like isoform X2 [Apis dorsata]
XM_017058459.1	1.40667	0.001	-10.4581	0.546667	0.001	-9.09452	acetyl-CoA carboxylase isoform X6 [Apis cerana]
XM_017058809.1	1.74667	0.001	-10.7704	1.70667	0.001	-10.737	LOW QUALITY PROTEIN: SLIT-ROBO Rho GTPase-activating protein 1-like [Apis florea]
XM_017058883.1	2.99333	0.001	-11.5475	5.54667	0.001	-12.4374	peroxisomal multifunctional enzyme type 2 [Apis cerana]
XM_017059245.1	15.1233	1.13667	-3.7339	7.49667	0.001	-12.872	protein lingerer isoform X1 [Apis cerana]
XM_017059467.1	0.726667	0.001	-9.50515	1.11333	0.001	-10.1207	sorting nexin-17 isoform X1 [Apis cerana]
XM_017059791.1	4.48667	0.001	-12.1314	7.72333	0.001	-12.915	luc7-like protein 3 [Apis cerana]
XM_017060020.1	121.637	60.7033	-1.00273	167.213	47.9267	-1.80279	sphingomyelin phosphodiesterase 1-like [Apis cerana]
XM_017060139.1	3.75333	0.001	-11.874	2.04	0.001	-10.9944	inorganic phosphate cotransporter-like protein [Lasius niger]
XM_017060361.1	1.40333	0.001	-10.4546	2.45667	0.001	-11.2625	cell wall protein DAN4-like, partial [Apis dorsata]
XM_017060756.1	0.5	0.001	-8.96578	0.986667	0.001	-9.94642	WD repeat and FYVE domain-containing protein 3 isoform X2 [Apis cerana]
XM_017060986.1	0.733333	0.001	-9.51833	0.976667	0.001	-9.93172	spectrin beta chain isoform X2 [Apis cerana]
XM_017060987.1	0.946667	0.001	-9.88671	1.76667	0.001	-10.7868	spectrin beta chain isoform X3 [Apis cerana]
XM_017061684.1	4.36	0.001	-12.0901	1.44667	0.001	-10.4985	replication factor C subunit 3 [Apis cerana]
XM_017061835.1	0.61	0.001	-9.25267	0.646667	0.001	-9.33688	RING finger protein 207-like isoform X4 [Apis cerana]
XM_017061923.1	0.486667	7.76667	3.99629	3.1	14.69	2.24449	protein crumbs isoform X2 [Apis cerana]
XM_017062027.1	49.66	14.1367	-1.81264	58.6233	9.83	-2.57621	integumentary mucin A.1-like [Apis cerana]
XM_017062062.1	7.11333	17.6833	1.31379	6.30667	22.35	1.82533	protein toll-like [Apis cerana]
XM_017062504.1	688.597	300.013	-1.19863	836.56	323.893	-1.36895	leucine-rich repeat-containing G-protein coupled receptor 5-like [Apis cerana]
XM_017062549.1	0.001	0.21	7.71425	0.001	0.456667	8.835	Unc-13-like protein B [Cerapachys biroi]
XM_017062739.1	3.79667	0.001	-11.8905	2.77333	0.001	-11.4374	transcriptional repressor CTCFL-like isoform X1 [Apis cerana]
XM_017062910.1	64.5533	31.5233	-1.03407	79.0667	25.6233	-1.62561	succinyl-CoA:3-ketoacid coenzyme A transferase 1, mitochondrial [Apis cerana]
XM_017063052.1	1.08333	0.001	-10.0813	0.673333	0.001	-9.39518	carboxyl-terminal PDZ ligand of neuronal nitric oxide synthase protein-like isoform X1 [Apis cerana]
XM_017063144.1	9.81	23.79	1.27803	7.62	30.7167	2.01116	protein split ends, partial [Apis cerana]
XM_017063940.1	49.9067	15.2233	-1.71295	60.6067	12.3467	-2.29535	upstream activation factor subunit spp27 [Apis mellifera]
XM_017063991.1	28.0967	56.9633	1.01963	35.6167	107.817	1.59796	neural/ectodermal development factor IMP-L2 isoform X2 [Apis cerana]
XM_017064094.1	11.8967	33.04	1.47366	12.61	56.62	2.16674	latrophilin Cirl-like isoform X2 [Apis cerana]
XM_017064153.1	52.0333	25.0033	-1.05732	82.37	28.5633	-1.52795	peroxidase-like isoform X2 [Apis cerana]
XM_017064253.1	6.82	0.0766667	-6.47503	4.23333	0.001	-12.0476	Protein winged eye [Eufriesea mexicana]
XM_017064434.1	0.001	0.883333	9.78681	0.001	1.39333	10.4443	pogo transposable element with znf domain [Lasius niger]
XM_017064721.1	2.72333	0.001	-11.4112	1.01667	0.001	-9.98963	casein kinase I isoform X1 [Apis cerana]
XM_017064768.1	0.87	0.001	-9.76487	0.816667	0.001	-9.6736	altered inheritance of mitochondria protein 21-like isoform X1 [Apis cerana]
XM_017065006.1	1.34333	0.0133333	-6.65464	2.79667	0.001	-11.4495	intraflagellar transport protein 122 homolog, partial [Apis cerana]
XM_017065024.1	798	359.933	-1.14866	759.74	178.907	-2.0863	mite allergen Der p 7-like [Neodiprion lecontei]
XM_017065269.1	0.426667	5.58	3.70908	0.001	2.34	11.1923	inositol hexakisphosphate and diphosphoinositol-pentakisphosphate kinase 2 isoform X11 [Apis cerana]
XM_017065409.1	55.76	307.22	2.46197	45.5233	303.7	2.73797	endochitinase [Apis cerana]
XM_017065452.1	27.48	184.273	2.74539	21.0067	108.85	2.37342	waprin-Thr1 isoform X1 [Apis cerana]
XM_017065930.1	7.46667	2.27667	-1.71354	7.36667	0.5	-3.88101	bromodomain-containing protein DDB_G0280777-like [Apis mellifera]
XM_017065993.1	867.357	4603.37	2.40799	819	2256.22	1.46197	natterin-3-like [Apis cerana]
XM_017066083.1	4.08667	0.18	-4.50486	4.32333	0.001	-12.0779	43 kDa receptor-associated protein of the synapse homolog [Apis cerana]
XM_017066245.1	0.34	0.001	-8.40939	1.98333	0.001	-10.9537	protein purity of essence isoform X3 [Apis cerana]
XM_017066287.1	3.03667	0.001	-11.5683	4.68333	0.04	-6.87139	palmitoyltransferase ZDHHC9 isoform X2 [Apis cerana]
XM_017066488.1	58.9967	16.4167	-1.84547	47.74	14.7267	-1.69677	endoplasmin [Apis cerana]
XM_017066668.1	2.65333	0.001	-11.3736	4.53333	0.001	-12.1464	echinoderm microtubule-associated protein-like 2 isoform X4 [Apis cerana]
XM_017066760.1	1.98667	0.126667	-3.97124	1	0.001	-9.96578	death-inducer obliterator 1 isoform X1 [Apis cerana]
XM_017067057.1	1.64	0.001	-10.6795	1.14667	0.001	-10.1632	protein MAATS1-like isoform X1 [Apis dorsata]
XM_017067391.1	4.14333	22.6367	2.4498	3.48667	33.3167	3.25632	probable chitinase 3 [Apis cerana]
