# Supplementary material for: Immune Response of Eastern Honeybee Worker to Nosema ceranae Infection Revealed by Transcriptomic Investigation
Source: Insects. 2021 Aug 14;12(8):728. doi: 10.3390/insects12080728 (PMC8396959; doi:10.3390/insects12080728)
Supplement: Supplementary file 1 [file insects-12-00728-s001.zip › Table S3.xlsx]

## Sheet: Sheet1
Table S3. Information about the specific DEGs in AcCK1 vs AcT1 comparison group.
Gene ID	FPKM in AcCK1 group	FPKM in AcT1 group	Log2(Fold change)	Nr annotation
TCONS_00000237	2.85667	0.001	-11.4801	transmembrane protein 214-A-like [Apis mellifera]
TCONS_00000249	5.17333	1.33333	-1.95606	probable phospholipid-transporting ATPase IF-like isoform X3 [Apis dorsata]
TCONS_00000695	0.853333	0.001	-9.73697	2-oxoglutarate dehydrogenase, mitochondrial-like isoform X2 [Apis mellifera]
TCONS_00001327	2.35	0.001	-11.1984	elongation of very long chain fatty acids protein 6-like [Apis mellifera]
TCONS_00001584	1.67333	0.001	-10.7085	peptidyl-prolyl cis-trans isomerase-like 4-like isoform X1 [Apis dorsata]
TCONS_00001620	29.9533	9.34	-1.68122	transmembrane protein 184B-like isoform X3 [Apis mellifera]
TCONS_00001699	0.001	1.2	10.2288	protein fem-1 homolog B-like [Apis dorsata]
TCONS_00001810	1.15	0.001	-10.1674	nuclear pore complex protein Nup98-Nup96-like isoform X6 [Apis dorsata]
TCONS_00001888	28.6633	13.95	-1.03894	alpha-actinin, sarcomeric isoform X2 [Bombus terrestris]
TCONS_00001989	0.513333	0.001	-9.00375	Kv channel-interacting protein 1-like isoform X5 [Apis mellifera]
TCONS_00002051	33.74	13.3067	-1.34231	calnexin isoform X3 [Apis mellifera]
TCONS_00002357	0.623333	0.001	-9.28386	SCY1-like protein 2-like isoform X1 [Apis mellifera]
TCONS_00002482	0.001	1.45	10.5018	-
TCONS_00002974	0.001	1.95	10.9293	LOW QUALITY PROTEIN: intraflagellar transport protein 88 homolog [Apis florea]
TCONS_00003019	0.58	12.9467	4.48038	gamma-secretase subunit Aph-1 [Apis mellifera]
TCONS_00003119	1.61667	0.001	-10.6588	zinc finger protein 845-like isoform X1 [Apis mellifera]
TCONS_00003243	16.22	6.12667	-1.4046	glutamate-gated chloride channel subunit beta-like [Apis florea]
TCONS_00003382	0.001	1.17	10.1923	ribonucleoside-diphosphate reductase large subunit-like isoform X1 [Apis dorsata]
TCONS_00003502	4.11	1.19333	-1.78414	orexin receptor type 2-like isoform X2 [Apis dorsata]
TCONS_00003615	0.001	0.426667	8.73697	SAFB-like transcription modulator [Apis florea]
TCONS_00003832	2.39667	0.001	-11.2268	calreticulin [Apis mellifera]
TCONS_00003833	113.57	41.6267	-1.448	calreticulin [Apis mellifera]
TCONS_00003907	1.71333	0.001	-10.7426	adenomatous polyposis coli protein-like [Apis mellifera]
TCONS_00003968	23.1867	9.47333	-1.29135	dentin sialophosphoprotein isoform X9 [Apis mellifera]
TCONS_00004282	15.57	6.84667	-1.1853	Iporin [Acromyrmex echinatior]
TCONS_00004305	29.24	14.2567	-1.03631	multidrug resistance-associated protein 1-like isoform X6 [Apis mellifera]
TCONS_00004457	0.001	1.13	10.1421	FCH domain only protein 2-like isoform X7 [Apis mellifera]
TCONS_00004705	13.67	5.99667	-1.18878	microtubule-associated protein tau-like isoform X4 [Apis dorsata]
TCONS_00004707	23.8967	11.5767	-1.04559	microtubule-associated protein tau-like isoform X4 [Apis dorsata]
TCONS_00004782	6.66333	2.53667	-1.39331	dual 3',5'-cyclic-AMP and -GMP phosphodiesterase 11 isoform X1 [Apis mellifera]
TCONS_00004791	8.43	2.22333	-1.92281	neprilysin 2 isoform X2 [Apis mellifera]
TCONS_00005047	13.14	5.21333	-1.33369	protein purity of essence-like isoform X2 [Apis mellifera]
TCONS_00005048	2.11667	5.06667	1.25924	protein purity of essence-like isoform X4 [Apis mellifera]
TCONS_00005066	2.74	0.001	-11.42	probable palmitoyltransferase ZDHHC14-like isoform X2 [Apis dorsata]
TCONS_00005077	1.53667	0.001	-10.5856	MATH and LRR domain-containing protein PFE0570w-like isoform X3 [Apis dorsata]
TCONS_00005148	0.001	1.95333	10.9317	ribonuclease P protein subunit p14-like [Apis dorsata]
TCONS_00005788	0.893333	0.001	-9.80305	CUGBP Elav-like family member 4-like isoform X2 [Apis dorsata]
TCONS_00006053	65.57	26.16	-1.32567	cytochrome P450 6a2-like [Bombus impatiens]
TCONS_00006061	105.847	32.2867	-1.71297	probable cytochrome P450 6a14 [Apis florea]
TCONS_00006073	2.01333	6.31	1.64805	Regulator of G-protein signaling 12 [Acromyrmex echinatior]
TCONS_00006266	0.813333	0.001	-9.6677	DEP domain-containing protein 5 isoform X4 [Apis mellifera]
TCONS_00006268	1.50667	0.001	-10.5571	DEP domain-containing protein 5 isoform X4 [Apis mellifera]
TCONS_00006667	0.643333	0.001	-9.32942	glutamate synthase [NADH], amyloplastic [Orussus abietinus]
TCONS_00006691	2.48	0.001	-11.2761	PHD finger protein 3 isoform X2 [Bombus terrestris]
TCONS_00006719	20.2433	7.46333	-1.43955	protein PRRC2C-like isoform X3 [Apis mellifera]
TCONS_00006746	59.5167	24.96	-1.25368	slowpoke-binding protein isoform X1 [Apis mellifera]
TCONS_00006814	5.25667	2.2	-1.25664	-
TCONS_00007089	0.676667	0.001	-9.4023	anoctamin-1 isoform X2 [Bombus impatiens]
TCONS_00007108	0.001	0.446667	8.80305	Wee1-like protein kinase [Apis mellifera]
TCONS_00007507	0.001	3.26	11.6707	WAS/WASL-interacting protein family member 1-like [Camponotus floridanus]
TCONS_00007611	0.001	1.56	10.6073	LOW QUALITY PROTEIN: INO80 complex subunit D [Apis florea]
TCONS_00008010	2.15	0.001	-11.0701	solute carrier family 25 member 38-like isoform X4 [Apis mellifera]
TCONS_00008120	0.6	0.001	-9.22882	kazrin isoform X10 [Apis florea]
TCONS_00008511	0.001	1.25667	10.2954	LOW QUALITY PROTEIN: supervillin-like [Apis florea]
TCONS_00008831	10.4133	0.526667	-4.3054	beta-1,4-N-acetylgalactosaminyltransferase bre-4 isoform X1 [Apis mellifera]
TCONS_00009137	2.28667	0.001	-11.159	lysosomal aspartic protease-like [Apis dorsata]
TCONS_00009195	1.90333	0.001	-10.8943	plasma membrane calcium-transporting ATPase 3 isoform X5 [Apis florea]
TCONS_00009463	0.81	0.001	-9.66178	AGAP004888-PA-like protein [Anopheles sinensis]
TCONS_00009654	14.7467	6.97333	-1.08047	endophilin-A isoform X14 [Apis mellifera]
TCONS_00010441	29.3867	62.6733	1.09269	Down syndrome cell adhesion molecule-like protein Dscam2 [Bombus impatiens]
TCONS_00010468	2.32	0.001	-11.1799	PHD finger protein 21A [Camponotus floridanus]
TCONS_00010603	0.666667	0.001	-9.38082	tudor domain-containing protein 7-like isoform X2 [Apis mellifera]
TCONS_00010842	1.37333	0.001	-10.4235	E3 ubiquitin-protein ligase Nedd-4 isoform X3 [Apis mellifera]
TCONS_00010981	25.4067	9.50667	-1.4182	heat shock factor protein isoform X4 [Apis mellifera]
TCONS_00011002	1.37	0.001	-10.42	Serine/threonine-protein phosphatase 2A regulatory subunit B'' subunit alpha [Acromyrmex echinatior]
TCONS_00011003	3.78333	0.03	-6.97855	serine threonine-protein phosphatase 2a regulatory subunit b subunit alpha [Lasius niger]
TCONS_00011118	0.001	0.15	7.22882	titin isoform X5 [Apis mellifera]
TCONS_00011127	0.24	0.001	-7.90689	titin isoform X5 [Apis mellifera]
TCONS_00011370	0.001	1.51667	10.5667	cholecystokinin receptor-like isoform X2 [Apis dorsata]
TCONS_00011508	30.8233	12.9733	-1.24847	A disintegrin and metalloproteinase with thrombospondin motifs 3-like [Apis mellifera]
TCONS_00011529	0.853333	6.63	2.95783	dentin sialophosphoprotein-like isoform X1 [Apis mellifera]
TCONS_00011717	0.001	0.696667	9.44432	protein tyrosine phosphatase type IVA 1 [Apis mellifera]
TCONS_00011761	20.01	9.4	-1.08999	DDB1- and CUL4-associated factor 6-like isoform X4 [Apis mellifera]
TCONS_00012056	0.001	0.59	9.20457	pleckstrin homology domain-containing family G member 5-like isoform X6 [Apis dorsata]
TCONS_00012501	0.00666667	6.62	9.95565	dentin sialophosphoprotein-like isoform X3 [Apis mellifera]
TCONS_00012601	0.51	0.001	-8.99435	sodium- and chloride-dependent glycine transporter 2 isoform X8 [Apis mellifera]
TCONS_00012996	30.84	12.16	-1.34266	eukaryotic translation initiation factor 4 gamma 2 isoform X1 [Apis florea]
TCONS_00013546	3.12333	0.74	-2.07749	spectrin beta chain, non-erythrocytic 5 isoform X2 [Apis mellifera]
TCONS_00013670	0.423333	0.001	-8.72565	ubiquitin-like protein 3, partial [Solenopsis invicta]
TCONS_00013698	0.001	1.08333	10.0813	cysteine--tRNA ligase, cytoplasmic-like [Apis mellifera]
TCONS_00013755	4.97667	19.98	2.0053	transducin-like enhancer protein 4-like isoform X2 [Apis mellifera]
TCONS_00013810	36.4033	82.2367	1.17571	DNA-binding protein K10-like isoform X1 [Apis dorsata]
TCONS_00014370	0.001	4.39333	12.1011	copper chaperone for superoxide dismutase isoform X4 [Apis mellifera]
TCONS_00014563	0.001	1.86667	10.8662	protein CBFA2T2-like [Apis mellifera]
TCONS_00014613	7.11667	2.31	-1.62331	constitutive coactivator of PPAR-gamma-like protein 1-like isoform X1 [Apis dorsata]
TCONS_00014661	1.59667	0.001	-10.6408	LOW QUALITY PROTEIN: myb-binding protein 1A [Apis florea]
TCONS_00015041	9.44667	29.0267	1.6195	neurogenic protein mastermind-like [Apis florea]
TCONS_00015246	5.06667	17.3367	1.77472	cleavage and polyadenylation specificity factor subunit CG7185-like isoform X2 [Apis dorsata]
TCONS_00015636	1.63	0.001	-10.6707	serine/threonine-protein kinase PRP4 homolog isoform X1 [Apis florea]
TCONS_00015731	6.97667	0.863333	-3.01455	protein eva-1 homolog C isoform X1 [Acromyrmex echinatior]
TCONS_00016097	0.92	0.001	-9.84549	Protein NLRC5 [Acromyrmex echinatior]
TCONS_00016147	0.573333	0.001	-9.16323	bromodomain adjacent to zinc finger domain protein 1A isoform X12 [Apis mellifera]
TCONS_00016359	31.9367	64.9333	1.02375	metastasis-associated protein MTA3 isoform X4 [Apis mellifera]
TCONS_00016659	0.466667	3.89	3.05931	beta amyloid protein precursor-like isoform X2 [Apis mellifera]
TCONS_00016661	0.001	0.663333	9.37359	beta amyloid protein precursor-like isoform X3 [Apis mellifera]
TCONS_00016735	1.41667	0.001	-10.4683	D-glucuronyl C5-epimerase-like isoform X1 [Apis dorsata]
TCONS_00016808	1.06	0.001	-10.0498	zinc finger CCCH domain-containing protein 13 isoform X2 [Camponotus floridanus]
TCONS_00017038	17.5967	8.65	-1.02453	golgi-specific brefeldin A-resistance guanine nucleotide exchange factor 1-like [Apis dorsata]
TCONS_00017389	1.11333	0.001	-10.1207	endoglucanase 15-like [Apis mellifera]
TCONS_00017406	5.73667	1.48667	-1.94813	dentin sialophosphoprotein-like isoform X2 [Apis mellifera]
TCONS_00017535	6.83	3.39667	-1.00777	nuclear receptor corepressor 1 [Solenopsis invicta]
TCONS_00017723	5.63	0.0733333	-6.26252	apoptosis-inducing factor 1, mitochondrial-like [Apis dorsata]
TCONS_00017753	69.6533	2.07333	-5.07017	icarapin precursor [Apis cerana]
TCONS_00017791	0.256667	0.001	-8.00375	microtubule-associated protein futsch-like [Apis dorsata]
TCONS_00017946	22.6767	9.09667	-1.3178	UBX domain-containing protein 6 [Apis mellifera]
TCONS_00018439	481.49	1140.11	1.2436	coiled-coil-helix-coiled-coil-helix domain-containing protein 2, mitochondrial-like [Apis dorsata]
TCONS_00018582	2.35	6.26	1.4135	dentin sialophosphoprotein-like [Apis dorsata]
TCONS_00018783	2.55333	0.001	-11.3182	transmembrane 9 superfamily member 4-like isoform 1 [Apis mellifera]
TCONS_00019004	0.09	10.7233	6.89661	sodium- and chloride-dependent GABA transporter ine [Apis mellifera]
TCONS_00019162	0.64	0.001	-9.32193	octopamine receptor beta-2R-like isoform X1 [Apis dorsata]
TCONS_00019306	0.32	0.001	-8.32193	AAEL005091-PA [Aedes aegypti]
TCONS_00019360	5.62333	1.82	-1.62749	sister chromatid cohesion protein PDS5 homolog B-B-like isoform X3 [Apis mellifera]
TCONS_00019403	0.426667	0.001	-8.73697	contactin-associated protein-like 2-like isoform X8 [Apis dorsata]
TCONS_00019423	10.9933	3.88667	-1.50002	protein unc-13 homolog D isoform X2 [Apis mellifera]
TCONS_00019459	4.93333	1.24667	-1.98449	ribosomal protein S6 kinase alpha-5 isoform X5 [Apis mellifera]
TCONS_00019717	24.57	10.1267	-1.27874	acylamino-acid-releasing enzyme-like isoform X2 [Apis mellifera]
TCONS_00020516	0.001	14.4467	13.8184	serrano protein [Culex quinquefasciatus]
TCONS_00020519	31.7533	69.3133	1.12622	serrano protein [Culex quinquefasciatus]
TCONS_00020633	2.75667	0.001	-11.4287	Protein E(sev)2B [Acromyrmex echinatior]
TCONS_00020653	0.18	5.38	4.90154	-
TCONS_00020723	1.66667	0.001	-10.7027	mothers against decapentaplegic homolog 6-like [Apis dorsata]
TCONS_00020726	29.13	65.44	1.16767	mothers against decapentaplegic homolog 6-like [Apis dorsata]
TCONS_00020734	0.0733333	6.66	6.50491	multiple PDZ domain protein-like isoform X1 [Apis dorsata]
TCONS_00020771	9.76	4.51667	-1.11162	transmembrane and coiled-coil domains protein 2 isoform X2 [Apis florea]
TCONS_00020990	1.46667	0.001	-10.5183	round spermatid basic protein 1-like protein [Lasius niger]
TCONS_00020994	0.001	1.23667	10.2722	proteoglycan 4-like [Apis mellifera]
TCONS_00020996	11.0133	0.983333	-3.48543	proteoglycan 4-like [Apis mellifera]
TCONS_00021347	1.26667	0.00333333	-8.56986	fringe glycosyltransferase isoform X2 [Apis mellifera]
TCONS_00021417	1.37667	0.001	-10.427	eukaryotic peptide chain release factor GTP-binding subunit ERF3A [Apis mellifera]
TCONS_00021472	2.67333	0.001	-11.3844	actin-related protein 2/3 complex subunit 4 [Apis mellifera]
TCONS_00021636	0.563333	0.001	-9.13785	multidrug resistance-associated protein 4-like [Apis dorsata]
TCONS_00021799	1.09	0.001	-10.0901	C2 domain-containing protein 5-like isoform X3 [Apis dorsata]
TCONS_00022070	9.22	3.07667	-1.5834	myosin-2 heavy chain isoform X2 [Apis mellifera]
TCONS_00022094	0.001	0.96	9.90689	guanine nucleotide-binding protein G(s) subunit alpha-like isoform 1 [Apis mellifera]
TCONS_00022918	8.37667	23.9233	1.51397	protein TANC2-like isoform X3 [Apis dorsata]
TCONS_00022942	0.926667	0.001	-9.85591	AAEL004419-PA [Aedes aegypti]
TCONS_00023144	14.7467	6.95	-1.0853	double-stranded RNA-specific editase Adar isoform X2 [Apis florea]
TCONS_00023403	1.58	0.001	-10.6257	HMG box-containing protein 4-like isoform X1 [Apis dorsata]
TCONS_00023413	5.44	0.316667	-4.10257	histone-lysine N-methyltransferase 2E isoform X2 [Harpegnathos saltator]
TCONS_00023439	12.59	2.99333	-2.07245	pancreatic triacylglycerol lipase-like isoform X1 [Apis dorsata]
TCONS_00024070	3.46333	1.08333	-1.67668	papilin-like isoform X8 [Apis mellifera]
TCONS_00024123	3.88667	0.316667	-3.6175	F-actin-capping protein subunit alpha-like [Apis mellifera]
TCONS_00024294	9.35	2.96667	-1.65612	apoptotic protease-activating factor 1-like isoform X1 [Apis dorsata]
TCONS_00024425	0.001	0.66	9.36632	inositol 1,4,5-trisphosphate receptor isoform X7 [Apis mellifera]
TCONS_00024481	0.943333	0.001	-9.88162	nuclear transcription factor Y subunit alpha-like isoform X4 [Apis mellifera]
TCONS_00024573	12.9933	5.17333	-1.32861	synapse-associated protein of 47 kDa-like isoform X2 [Apis dorsata]
TCONS_00024734	0.001	1	9.96578	organic cation transporter protein-like isoform X1 [Apis florea]
TCONS_00025664	6.5	2.89	-1.16937	protein argonaute-2 isoform X5 [Apis mellifera]
TCONS_00025887	0.556667	0.001	-9.12067	Cuticlin-1 [Camponotus floridanus]
TCONS_00025891	0.783333	0.001	-9.61348	Brinker [Lasius niger]
TCONS_00026007	4.15333	1.47667	-1.49193	protein transport protein sec16a [Lasius niger]
TCONS_00026825	0.001	1.89667	10.8893	myeloid differentiation primary response protein MyD88-A isoform X1 [Apis mellifera]
TCONS_00027049	0.001	0.443333	8.79225	Low-density lipoprotein receptor [Camponotus floridanus]
TCONS_00027138	0.001	7.50667	12.874	vacuole membrane protein 1-like [Apis florea]
TCONS_00027178	1.05667	0.001	-10.0453	calcium uptake protein 1 homolog, mitochondrial-like isoformX2 [Apis mellifera]
TCONS_00027453	0.366667	0.001	-8.51833	LOW QUALITY PROTEIN: protein still life, isoform SIF type 1 [Apis florea]
TCONS_00027464	0.733333	0.001	-9.51833	protein still life, isoforms C/SIF type 2-like isoform X6 [Apis dorsata]
TCONS_00027495	2.31	0.001	-11.1737	MATH and LRR domain-containing protein PFE0570w-like [Bombus impatiens]
TCONS_00027559	0.913333	0.001	-9.835	-
TCONS_00027567	0.001	1.05	10.0362	-
TCONS_00027586	47.4967	101.397	1.09411	longitudinals lacking protein, isoforms N/O/W/X/Y-like isoform X38 [Apis mellifera]
TCONS_00027594	31.8933	12.76	-1.32163	mitochondrial enolase superfamily member 1-like [Apis dorsata]
TCONS_00027603	38.6133	16.33	-1.24157	nucleolin-like [Bombus impatiens]
TCONS_00028590	1.64	0.001	-10.6795	tyrosine-protein kinase hopscotch-like isoform X5 [Apis dorsata]
TCONS_00028669	1.68	0.001	-10.7142	acetylcholine receptor subunit alpha-like isoform X1 [Bombus terrestris]
TCONS_00028756	1.10667	0.001	-10.112	Spermatogenesis-associated protein 7-like protein [Harpegnathos saltator]
TCONS_00028900	0.001	0.89	9.79766	headcase protein isoform X2 [Apis florea]
TCONS_00029036	0.001	1.37333	10.4235	pre-mRNA-splicing factor Slu7 isoform X3 [Apis mellifera]
TCONS_00029134	58.9067	21.21	-1.47369	-
TCONS_00029377	0.983333	0.001	-9.94154	serine/threonine-protein phosphatase 4 regulatory subunit 4-like isoform X3 [Apis dorsata]
TCONS_00029421	2.69	0.001	-11.3934	AGAP005737-PA [Anopheles gambiae str. PEST]
TCONS_00029560	4.92667	1.69333	-1.54075	diuretic hormone receptor-like isoform X2 [Apis dorsata]
TCONS_00029568	6.77	0.82	-3.04546	GF20993 [Drosophila ananassae]
TCONS_00029634	9.14667	18.6967	1.03146	probable Ras GTPase-activating protein-like isoform X2 [Apis mellifera]
TCONS_00030394	2.14	0.001	-11.0634	probable ATP-dependent RNA helicase YTHDC2 isoform X1 [Apis mellifera]
TCONS_00031285	75.0333	37.0833	-1.01676	Synaptotagmin-like protein 5 [Acromyrmex echinatior]
TCONS_00031514	95.4033	36.8233	-1.37342	protein hu-li tai shao-like isoform X2 [Apis dorsata]
TCONS_00031531	62.31	21.16	-1.55812	probable phosphoserine aminotransferase-like [Apis mellifera]
TCONS_00031743	10.2367	4.97333	-1.04146	flocculation protein FLO11-like, partial [Apis mellifera]
TCONS_00032431	12.5033	29.0733	1.21738	LOW QUALITY PROTEIN: calcium-transporting ATPase sarcoplasmic/endoplasmic reticulum type [Apis florea]
TCONS_00032795	5.20333	0.001	-12.3452	N-acetylneuraminate lyase-like [Apis dorsata]
TCONS_00032976	0.001	3.21	11.6484	equilibrative nucleoside transporter 3 isoform X2 [Apis mellifera]
TCONS_00033114	0.001	2.04333	10.9967	V-type proton ATPase subunit H isoform X3 [Apis mellifera]
TCONS_00033174	33.15	10.75	-1.62467	SLIT-ROBO Rho GTPase-activating protein 1-like isoform X2 [Apis dorsata]
TCONS_00033495	1.52667	0.001	-10.5762	protein lingerer isoform X4 [Apis florea]
TCONS_00033681	1.35667	0.001	-10.4059	probable cytochrome P450 305a1-like [Apis dorsata]
TCONS_00033883	1.91667	0.001	-10.9044	V-type proton ATPase 116 kDa subunit a isoform 1-like isoform X5 [Apis mellifera]
TCONS_00034620	1.79	0.001	-10.8057	EH domain-binding protein 1-like isoform X1 [Apis mellifera]
TCONS_00034673	50.26	24.23	-1.05262	nucleosome assembly protein 1-like 1-like isoform X1 [Apis dorsata]
TCONS_00034716	0.001	2.65667	11.3754	dephospho-CoA kinase domain-containing protein [Apis mellifera]
TCONS_00034788	0.001	0.346667	8.43741	potassium channel subfamily T member 2 isoform X15 [Apis florea]
TCONS_00034809	0.84	0.001	-9.71425	LOW QUALITY PROTEIN: centrosomal protein of 135 kDa-like [Apis florea]
TCONS_00034957	8.22	0.001	-13.0049	arginine-glutamic acid dipeptide repeats protein-like isoform X1 [Apis dorsata]
TCONS_00035066	0.203333	2.99	3.87823	neural-cadherin-like isoform X1 [Apis mellifera]
TCONS_00035506	36.9133	93.03	1.33355	zinc transporter ZIP11-like isoform X1 [Apis mellifera]
TCONS_00035579	9.47333	4.35667	-1.12065	Serine/threonine-protein kinase D3 [Harpegnathos saltator]
TCONS_00035787	1.29333	0.001	-10.3369	annexin-B9-like isoform X1 [Apis dorsata]
TCONS_00036178	1.74	0.001	-10.7649	acyl-CoA Delta(11) desaturase-like [Apis mellifera]
TCONS_00036428	3.04667	7.82667	1.36117	LOW QUALITY PROTEIN: zinc finger homeobox protein 4 [Apis florea]
TCONS_00036575	0.89	0.001	-9.79766	probable nuclear hormone receptor HR38 isoform X2 [Apis mellifera]
TCONS_00036600	1.39	0.001	-10.4409	dual serine/threonine and tyrosine protein kinase-like isoform X3 [Apis dorsata]
TCONS_00036969	0.933333	0.001	-9.86625	-
TCONS_00037132	0.001	4.04	11.9801	microtubule-associated protein futsch-like isoform X2 [Apis dorsata]
TCONS_00037165	0.836667	0.001	-9.70851	ubiquitin carboxyl-terminal hydrolase 8-like isoform X3 [Apis mellifera]
TCONS_00037265	0.001	1.21667	10.2487	protein ovo-like isoform X1 [Apis dorsata]
TCONS_00037306	0.733333	0.001	-9.51833	leucine-rich repeat-containing protein 40-like isoform X3 [Apis mellifera]
TCONS_00037672	3.39	0.001	-11.7271	cytosolic Fe-S cluster assembly factor NUBP1 homolog [Apis florea]
TCONS_00037753	2.83	0.001	-11.4666	WW domain-binding protein 2 isoform X2 [Apis florea]
TCONS_00037844	1.33667	0.001	-10.3844	V-type proton ATPase catalytic subunit A [Apis florea]
TCONS_00038091	0.001	7.56667	12.8854	dual specificity protein phosphatase 3-like [Apis dorsata]
TCONS_00038134	1.89667	0.001	-10.8893	RING finger protein unkempt homolog isoform X3 [Apis mellifera]
TCONS_00038659	0.001	0.523333	9.03159	protein fuzzy homolog [Apis dorsata]
TCONS_00038929	5.55	1.75333	-1.66239	AT-rich interactive domain-containing protein 5B-like isoform X3 [Apis mellifera]
TCONS_00039150	0.001	0.376667	8.55714	zinc finger protein castor homolog 1-like isoform X3 [Apis florea]
TCONS_00039154	0.001	2.24	11.1293	zinc finger protein castor homolog 1-like isoform X2 [Apis florea]
TCONS_00039365	4.96667	0.126667	-5.29317	CLIP-associating protein 1-A isoform X6 [Apis mellifera]
TCONS_00039542	35.0833	77.3467	1.14055	aquaporin AQPAn.G-like isoform X4 [Apis dorsata]
TCONS_00039768	0.366667	0.001	-8.51833	asparagine-rich zinc finger protein AZF1-like isoform X1 [Harpegnathos saltator]
TCONS_00039772	1.96	0.001	-10.9366	lysm and peptidoglycan-binding domain-containing protein 1-like protein [Lasius niger]
TCONS_00040279	10.7167	31.1533	1.53953	proteasome subunit alpha type-5 [Apis florea]
TCONS_00040290	76.8167	34.37	-1.16027	atlastin isoform X1 [Apis mellifera]
TCONS_00040328	22.5733	68.5	1.60148	phosphofurin acidic cluster sorting protein 2-like isoformX1 [Apis mellifera]
TCONS_00040913	1.07667	0.001	-10.0724	midasin-like [Apis mellifera]
TCONS_00041468	0.656667	0.001	-9.35902	transcriptional repressor CTCF-like isoform X3 [Apis dorsata]
TCONS_00041491	1.25667	0.001	-10.2954	AFG3-like protein 2-like [Apis dorsata]
TCONS_00041499	11.9233	4.34667	-1.45581	MOG interacting and ectopic P-granules protein 1 isoform X1 [Bombus impatiens]
TCONS_00041756	0.001	0.423333	8.72565	centromere-associated protein E isoform X6 [Apis mellifera]
TCONS_00042105	1.03	0.001	-10.0084	LOW QUALITY PROTEIN: lysine-specific demethylase 4C-like [Bombus terrestris]
TCONS_00042144	0.001	3.6	11.8138	ubiquitin-conjugating enzyme E2 W-like [Apis mellifera]
TCONS_00042161	4.41333	0.001	-12.1077	peroxidasin isoform X2 [Apis mellifera]
TCONS_00042162	0.001	0.6	9.22882	peroxidasin isoform X2 [Apis mellifera]
TCONS_00042434	0.001	1.98	10.9513	ATP-binding cassette sub-family E member 1 [Apis florea]
TCONS_00042498	5.09	0.001	-12.3134	protein split ends-like [Apis mellifera]
TCONS_00042530	0.001	1.77667	10.795	probable protein phosphatase CG10417-like [Apis mellifera]
TCONS_00042763	16.95	4.63667	-1.87013	LOW QUALITY PROTEIN: telomere length regulation protein TEL2 homolog [Apis florea]
TCONS_00042891	7.12667	0.713333	-3.32058	huntingtin-interacting protein 1-like isoform X1 [Apis dorsata]
TCONS_00043041	0.001	3.16333	11.6272	short spindle protein 4-like isoform X8 [Apis dorsata]
TCONS_00043074	0.001	3.81333	11.8968	BAG family molecular chaperone regulator [Cerapachys biroi]
TCONS_00043173	1.33	0.001	-10.3772	mucin-22-like [Apis dorsata]
TCONS_00043893	18.37	5.77667	-1.66904	serine/threonine-protein phosphatase 1 regulatory subunit 10 isoform X3 [Apis mellifera]
TCONS_00043965	3.19667	0.001	-11.6424	peroxisomal N(1)-acetyl-spermine/spermidine oxidase-like [Apis florea]
TCONS_00043981	33.98	72.79	1.09905	disintegrin and metalloproteinase domain-containing protein 12 [Megachile rotundata]
TCONS_00044196	0.001	1.28333	10.3257	inositol polyphosphate 1-phosphatase-like isoform X4 [Apis dorsata]
TCONS_00044359	7.38333	2.43667	-1.59936	broad-complex core protein isoforms 1/2/3/4/5-like [Apis dorsata]
TCONS_00044406	0.506667	0.001	-8.98489	proto-oncogene tyrosine-protein kinase ROS-like isoform X3 [Apis dorsata]
TCONS_00044778	1.07	0.001	-10.0634	mothers against decapentaplegic homolog 4 isoform X4 [Apis mellifera]
TCONS_00044941	0.001	3.41667	11.7384	ribosomal protein L12 [Apis cerana cerana]
TCONS_00045288	1.71667	0.001	-10.7454	26S proteasome non-ATPase regulatory subunit 11 [Apis florea]
TCONS_00045707	30.6433	77.6267	1.34098	insulin-like receptor-like isoform X1 [Apis mellifera]
TCONS_00045758	0.001	3.08	11.5887	ataxin-2-like isoform X2 [Apis florea]
TCONS_00045845	1.98667	0.001	-10.9561	probable phospholipid-transporting ATPase IA-like isoform X1 [Apis mellifera]
TCONS_00045849	0.001	1.87667	10.874	probable phospholipid-transporting ATPase IA-like isoform X11 [Apis mellifera]
TCONS_00045886	13.25	5.45667	-1.2799	casein kinase I isoform gamma-3 isoform X4 [Apis mellifera]
TCONS_00045969	5.90333	0.001	-12.5273	MOSC domain-containing protein 2, mitochondrial-like [Apis mellifera]
TCONS_00046792	24.9733	56.76	1.18449	serine/threonine-protein kinase mig-15 isoform X6 [Apis mellifera]
TCONS_00046862	24.5767	10.7933	-1.18715	6-phosphofructokinase-like isoform X5 [Apis dorsata]
TCONS_00046970	0.001	2.79	11.446	rhophilin-2 isoform X3 [Apis florea]
TCONS_00047055	312.847	150.11	-1.05944	trehalase-like isoform X1 [Apis mellifera]
TCONS_00047059	79.7067	26.8667	-1.56888	trehalase-like isoform X3 [Apis mellifera]
TCONS_00047410	0.716667	0.001	-9.48516	dentin sialophosphoprotein-like isoform X2 [Apis mellifera]
TCONS_00047654	13.2233	31.0333	1.23073	endochitinase isoform 2 [Apis mellifera]
TCONS_00048055	26.4733	12.8133	-1.04689	glutamine:fructose-6-phosphate aminotransferase 1 isoform X1 [Apis mellifera]
XM_017048288.1	10.5267	2.86	-1.87996	supervillin isoform X2 [Apis cerana]
XM_017048346.1	74.2933	30.16	-1.3006	polynucleotide 5'-hydroxyl-kinase NOL9 isoform X1 [Apis cerana]
XM_017048350.1	13.4633	6.12	-1.13743	nucleolar GTP-binding protein 1 [Apis cerana]
XM_017048354.1	11.5167	5.29	-1.12238	beta-1,3-galactosyltransferase 5-like [Apis cerana]
XM_017048363.1	0.776667	0.001	-9.60115	calcium-dependent secretion activator isoform X1 [Apis cerana]
XM_017048380.1	1.89	6.37	1.75291	solute carrier family 41 member 1-like [Apis cerana]
XM_017048416.1	3.28667	0.001	-11.6824	probable serine/threonine-protein kinase DDB_G0278901-like isoform X1 [Apis dorsata]
XM_017048437.1	17.8933	38.0167	1.08721	stress-activated protein kinase JNK-like [Apis cerana]
XM_017048499.1	16.1867	7.1	-1.18891	protein SZT2-like [Apis cerana]
XM_017048503.1	0.001	1.51333	10.5635	autophagy protein 12-like isoform X2 [Apis cerana]
XM_017048536.1	24.1067	11.0667	-1.12321	xanthine dehydrogenase/oxidase-like [Apis cerana]
XM_017048557.1	0.0266667	2.54	6.57365	plasma membrane calcium-transporting ATPase 2 isoform X1 [Apis cerana]
XM_017048566.1	0.001	2.24	11.1293	phosphatidylinositol-binding clathrin assembly protein unc-11 isoform X1 [Apis cerana]
XM_017048581.1	0.64	0.001	-9.32193	phosphatidylinositol-binding clathrin assembly protein LAP isoform X15 [Apis cerana]
XM_017048709.1	57.9867	26.5867	-1.12502	protein krasavietz [Apis mellifera]
XM_017048715.1	1.19333	0.001	-10.2208	Synaptic vesicle glycoprotein 2B [Atta colombica]
XM_017048756.1	12.5167	26.99	1.10857	AAEL004070-PA [Aedes aegypti]
XM_017048757.1	8.53	23.13	1.43915	AAEL004070-PA [Aedes aegypti]
XM_017048772.1	452.093	943	1.06064	60S acidic ribosomal protein P2 [Apis cerana]
XM_017048792.1	40	15.4533	-1.37208	leucine-rich repeat-containing protein 15-like [Apis cerana]
XM_017048874.1	1.50333	0.001	-10.5539	MATH and LRR domain-containing protein PFE0570w-like isoform X1 [Apis cerana]
XM_017048891.1	7.88	3.60667	-1.12753	leucine-rich repeat serine/threonine-protein kinase 1 [Apis cerana]
XM_017048906.1	13.51	3.9	-1.79248	atypical protein kinase C-like [Apis cerana]
XM_017048936.1	0.001	20.96	14.3554	protein muscleblind-like isoform X3 [Apis cerana]
XM_017048974.1	15.5533	1.87	-3.05611	sorting nexin-25-like [Apis cerana]
XM_017049015.1	10.14	2.10667	-2.26702	intracellular protein transport protein uso1-like isoform x1 protein [Lasius niger]
XM_017049025.1	12.28	2.44333	-2.32939	CLK4-associating serine/arginine rich protein [Melipona quadrifasciata]
XM_017049031.1	6	0.001	-12.5507	tyrosine-protein phosphatase 69D-like isoform X1 [Apis cerana]
XM_017049067.1	20.3233	8.74667	-1.21633	heat shock protein 83 [Apis cerana]
XM_017049097.1	2.48667	0.001	-11.28	protein phosphatase 1 regulatory subunit 14C [Apis cerana]
XM_017049102.1	104.79	217.663	1.0546	protein lethal(2)essential for life-like [Apis cerana]
XM_017049181.1	18.1467	7.66667	-1.24303	adenylyl cyclase-associated protein 1 isoform X1 [Apis cerana]
XM_017049196.1	3.35	0.001	-11.7099	polyadenylate-binding protein isoform X2 [Apis cerana]
XM_017049203.1	3.04	0.001	-11.5699	sodium/hydrogen exchanger 7 isoform X6 [Apis cerana]
XM_017049205.1	35.26	14.74	-1.2583	glutamate--cysteine ligase catalytic subunit [Apis cerana]
XM_017049228.1	3.71333	0.001	-11.8585	FUN14 domain-containing protein 1 isoform X5 [Apis cerana]
XM_017049249.1	7.71333	3.28	-1.23366	ATP-binding cassette sub-family A member 1-like [Apis cerana]
XM_017049253.1	14.7067	3.29333	-2.15885	histone deacetylase complex subunit SAP130-A isoform X1 [Apis cerana]
XM_017049331.1	69.8433	32.2233	-1.11602	double-stranded RNA-binding protein Staufen homolog 2 isoform X2 [Apis cerana]
XM_017049336.1	0.001	0.913333	9.835	ETS-like protein pointed isoform X1 [Apis cerana]
XM_017049363.1	3.19	0.001	-11.6393	microtubule-associated protein futsch-like isoform X4 [Apis dorsata]
XM_017049364.1	14.7733	5.55333	-1.41157	diphthine--ammonia ligase isoform X1 [Apis mellifera]
XM_017049365.1	0.001	2.35333	11.2005	diphthine--ammonia ligase isoform X1 [Apis mellifera]
XM_017049368.1	0.853333	0.001	-9.73697	beta-catenin-like protein 1 isoform X2 [Apis cerana]
XM_017049393.1	1.29	0.546667	-1.23864	titin isoform X3 [Apis cerana]
XM_017049398.1	0.06	0.001	-5.90689	titin isoform X8 [Apis cerana]
XM_017049479.1	1.87667	0.001	-10.874	RNA-binding protein squid isoform X8 [Apis mellifera]
XM_017049492.1	2.11333	8.69667	2.04094	forkhead box protein O isoform X1 [Apis cerana]
XM_017049498.1	2.00333	10.6433	2.40948	guanine nucleotide-binding protein G(q) subunit alpha isoform X4 [Apis mellifera]
XM_017049501.1	95.6267	29.2667	-1.70815	uridine phosphorylase 1 isoform X1 [Apis cerana]
XM_017049513.1	36.8567	15.18	-1.27975	ubiquitin specific protease-like [Apis mellifera]
XM_017049515.1	1.44333	0.001	-10.4952	DNA polymerase subunit gamma-2, mitochondrial isoform X1 [Apis cerana]
XM_017049519.1	1.31333	0.001	-10.359	tetratricopeptide repeat protein 37 [Apis cerana]
XM_017049524.1	1.81333	0.001	-10.8244	mitogen-activated protein kinase kinase kinase 4 isoform X2 [Apis cerana]
XM_017049535.1	81.5033	34.0667	-1.2585	vanin-like protein 1 [Apis cerana]
XM_017049536.1	37.1333	11.7867	-1.65556	vanin-like protein 1 [Apis cerana]
XM_017049560.1	0.51	0.001	-8.99435	tyrosine-protein phosphatase 10D isoform X2 [Apis cerana]
XM_017049569.1	29.49	13.13	-1.16736	LIM/homeobox protein Lhx3, partial [Apis cerana]
XM_017049570.1	13.91	6.04333	-1.20271	uncharacterized serine-rich protein C215.13-like, partial [Apis cerana]
XM_017049609.1	18.06	3.35	-2.43056	multidrug resistance-associated protein 5-like isoform X1 [Apis cerana]
XM_017049623.1	5.46	1.32	-2.04836	myosin heavy chain 95F isoform X2 [Apis cerana]
XM_017049624.1	31.9	13.7467	-1.21447	DNA-directed RNA polymerase II subunit RPB1-like [Apis cerana]
XM_017049628.1	39.2633	16.6733	-1.23564	eukaryotic translation initiation factor 2 subunit 2 isoform X2 [Apis cerana]
XM_017049631.1	0.99	0.001	-9.95128	protein bicaudal D isoform X1 [Apis cerana]
XM_017049653.1	4.28333	1.41667	-1.59623	kinesin-like protein KIF13A isoform X1 [Apis cerana]
XM_017049654.1	0.001	0.51	8.99435	kinesin-like protein KIF13A isoform X2 [Apis cerana]
XM_017049674.1	27.4233	9.63667	-1.5088	protein tyrosine phosphatase type IVA 1 [Apis mellifera]
XM_017049706.1	0.001	1.02667	10.0038	Neuroligin-4, X-linked [Eufriesea mexicana]
XM_017049729.1	51.1967	278.527	2.44369	phospholipid scramblase 2-like isoform X3 [Apis cerana]
XM_017049736.1	31.6967	15.7367	-1.0102	cullin-associated NEDD8-dissociated protein 1 isoform X1 [Apis mellifera]
XM_017049783.1	14.9133	4.16	-1.84195	mRNA-decapping enzyme 1A [Apis florea]
XM_017049784.1	0.001	3.93667	11.9428	BMP and activin membrane-bound inhibitor homolog isoform X1 [Apis cerana]
XM_017049914.1	0.001	3.22667	11.6558	E3 ubiquitin-protein ligase TRAIP isoform X2 [Apis cerana]
XM_017049926.1	58.4767	9.33667	-2.64688	hymenoptaecin [Apis cerana]
XM_017049948.1	25.02	10.47	-1.25682	ubiquitin-protein ligase E3A isoform X1 [Apis mellifera]
XM_017049951.1	0.31	0.001	-8.27612	sodium- and chloride-dependent glycine transporter 1-like isoform X1 [Apis cerana]
XM_017049961.1	6.16	1.79	-1.78297	Nuclear receptor coactivator 6 [Eufriesea mexicana]
XM_017049963.1	3.56	0.706667	-2.33278	beta-1,4-glucuronyltransferase 1 [Apis cerana]
XM_017049982.1	0.001	2.76333	11.4322	methionine--tRNA ligase, cytoplasmic [Apis cerana]
XM_017050026.1	168.35	65.1967	-1.36859	tropomyosin-1, isoforms 9A/A/B isoform X23 [Apis mellifera]
XM_017050043.1	0.001	2.76333	11.4322	zinc finger and BTB domain-containing protein 20 isoform X1 [Apis cerana]
XM_017050067.1	2900.78	1299.87	-1.15807	maltase 1-like [Apis cerana]
XM_017050088.1	0.973333	0.001	-9.92679	male-specific lethal 3 homolog isoform X1 [Apis cerana]
XM_017050109.1	0.001	4.81	12.2318	thrombospondin type-1 domain-containing protein 4-like isoform X1 [Apis cerana]
XM_017050133.1	36.37	15.54	-1.22676	zinc transporter ZIP3 isoform X1 [Apis cerana]
XM_017050135.1	9971.33	4961.61	-1.00698	maltase 1-like [Apis cerana]
XM_017050151.1	0.001	1.40667	10.4581	protein polybromo-1 isoform X1 [Apis cerana]
XM_017050153.1	0.726667	0.001	-9.50515	protein polybromo-1 isoform X1 [Apis cerana]
XM_017050156.1	0.001	0.58	9.17991	protein polybromo-1 isoform X4 [Apis cerana]
XM_017050157.1	2.93	0.001	-11.5167	protein polybromo-1 isoform X4 [Apis cerana]
XM_017050168.1	2.61667	0.001	-11.3535	probable ATP-dependent RNA helicase DHX34 [Apis cerana]
XM_017050171.1	18.77	7.05333	-1.41205	afadin isoform X10 [Apis mellifera]
XM_017050235.1	112.763	45.32	-1.31508	choline/ethanolamine kinase-like isoform X1 [Apis cerana]
XM_017050243.1	25.2333	7.01	-1.84784	phosphoglycerate kinase [Apis cerana]
XM_017050258.1	0.436667	0.001	-8.77039	spectrin beta chain, non-erythrocytic 5 isoform X2 [Apis cerana]
XM_017050293.1	5.2	0.001	-12.3443	E3 ubiquitin-protein ligase CBL [Apis cerana]
XM_017050311.1	0.11	0.001	-6.78136	neurobeachin isoform X10 [Apis cerana]
XM_017050382.1	6.06	0.463333	-3.7092	JNK-interacting protein 3 isoform X4 [Apis cerana]
XM_017050402.1	0.81	0.001	-9.66178	transcription factor SPT20 homolog isoform X1 [Apis cerana]
XM_017050480.1	0.001	0.533333	9.05889	dual oxidase isoform X1 [Apis cerana]
XM_017050546.1	0.001	0.866667	9.75933	E3 ubiquitin-protein ligase TRIM37-like isoform X5 [Apis cerana]
XM_017050556.1	25.5633	10.98	-1.2192	ribosomal protein S6 kinase beta-1-like [Apis cerana]
XM_017050602.1	1310.73	2990.59	1.19006	tubulin beta-1 chain [Apis mellifera]
XM_017050615.1	71.46	32.0867	-1.15516	fatty acid 2-hydroxylase [Apis cerana]
XM_017050625.1	3.44333	11.7533	1.77119	signal-induced proliferation-associated 1-like protein 2 isoform X2 [Apis cerana]
XM_017050631.1	1.3	0.001	-10.3443	RNA polymerase II-associated factor 1 homolog isoform X2 [Apis cerana]
XM_017050636.1	10.85	4.21	-1.3658	partitioning defective 3 homolog [Apis cerana]
XM_017050729.1	32.1467	14.1967	-1.17912	probable galactose-1-phosphate uridylyltransferase isoform X2 [Apis cerana]
XM_017050744.1	9.75	21.3	1.12738	CLUMA_CG007896, isoform C [Clunio marinus]
XM_017050745.1	0.001	0.773333	9.59495	diacylglycerol kinase 1 isoform X1 [Apis cerana]
XM_017050786.1	5.78	0.786667	-2.87725	rho guanine nucleotide exchange factor 7-like [Apis cerana]
XM_017050821.1	23.3567	57.1167	1.29008	partitioning defective 3 homolog [Habropoda laboriosa]
XM_017050899.1	19.1433	7.36333	-1.37841	set1/Ash2 histone methyltransferase complex subunit ASH2 isoform X1 [Apis cerana]
XM_017050903.1	19.8967	7.65333	-1.37837	heat shock protein 75 kDa, mitochondrial [Apis cerana]
XM_017050908.1	14.6667	6.48	-1.17848	lon protease homolog, mitochondrial isoform X2 [Apis cerana]
XM_017050909.1	3.80333	0.001	-11.893	protein SMG5 isoform X1 [Apis cerana]
XM_017050959.1	0.466667	0.001	-8.86625	homeotic protein spalt-major-like isoform X1 [Apis cerana]
XM_017051022.1	18.0533	7.39667	-1.28732	peptidylprolyl isomerase domain and WD repeat-containing protein 1-like [Apis cerana]
XM_017051083.1	4.97	1.54	-1.69032	prostaglandin E2 receptor EP3 subtype isoform X2 [Apis cerana]
XM_017051102.1	11.3333	2.26	-2.32618	oxysterol-binding protein 1 isoform X2 [Apis cerana]
XM_017051116.1	2.11667	0.001	-11.0476	calcium release-activated calcium channel protein 1-like [Apis cerana]
XM_017051117.1	4.67	0.001	-12.1892	calcium release-activated calcium channel protein 1-like [Apis cerana]
XM_017051133.1	40.7	17.1933	-1.24318	ankyrin repeat and KH domain-containing protein mask-like, partial [Apis cerana]
XM_017051159.1	26.9667	12.9367	-1.05971	autophagy-related protein 2 homolog B [Apis cerana]
XM_017051172.1	30.5667	11.68	-1.38792	neuroglian isoform X2 [Apis cerana]
XM_017051210.1	18.26	9.06	-1.0111	Protein yippee-like protein [Cerapachys biroi]
XM_017051241.1	9.21667	1.59667	-2.52918	uncharacterized protein LOC107994371 [Apis cerana]
XM_017051258.1	0.986667	0.001	-9.94642	probable ATP-dependent RNA helicase spindle-E [Apis cerana]
XM_017051259.1	0.6	0.001	-9.22882	probable ATP-dependent RNA helicase spindle-E [Apis cerana]
XM_017051268.1	1.24667	0.001	-10.2839	L-asparaginase [Apis cerana]
XM_017051281.1	0.51	0.001	-8.99435	solute carrier family 12 member 4 isoform X2 [Apis cerana]
XM_017051298.1	23.8367	11.1767	-1.09269	N-terminal kinase-like protein [Apis cerana]
XM_017051317.1	14.7733	6.26	-1.23876	5'-3' exoribonuclease 2 homolog [Apis cerana]
XM_017051335.1	16.5967	8.02333	-1.04862	proteasome activator complex subunit 4-like [Apis cerana]
XM_017051350.1	1.35667	0.001	-10.4059	LOW QUALITY PROTEIN: protein PFC0760c-like [Apis florea]
XM_017051351.1	0.001	1.06333	10.0544	LOW QUALITY PROTEIN: protein PFC0760c-like [Apis florea]
XM_017051376.1	18.32	8.94	-1.03507	DNA damage-binding protein 1 [Apis mellifera]
XM_017051428.1	2.14667	0.00333333	-9.33092	PRKC apoptosis WT1 regulator protein-like isoform X3 [Apis mellifera]
XM_017051430.1	0.001	1.76667	10.7868	PRKC apoptosis WT1 regulator protein-like isoform X5 [Apis mellifera]
XM_017051437.1	0.001	6.20667	12.5996	transportin-1 isoform X2 [Apis cerana]
XM_017051446.1	35.0367	11.0133	-1.66961	E3 ubiquitin-protein ligase synoviolin A isoform X2 [Apis cerana]
XM_017051483.1	18.1833	5.67	-1.6812	HMG box transcription factor BBX [Apis cerana]
XM_017051514.1	69.7667	156.817	1.16847	dynactin subunit 5 [Apis mellifera]
XM_017051535.1	1.21	0.001	-10.2408	rho GTPase-activating protein 44-like isoform X3 [Apis cerana]
XM_017051635.1	0.001	1.88667	10.8816	xaa-Pro aminopeptidase 1-like isoform X1 [Apis cerana]
XM_017051637.1	15.9233	3.70667	-2.10295	xaa-Pro aminopeptidase 1-like isoform X1 [Apis cerana]
XM_017051675.1	59.7367	27.3967	-1.12462	glucose-6-phosphate isomerase, partial [Apis cerana]
XM_017051703.1	40.3833	17.8033	-1.18161	N-acetylgalactosaminyltransferase 7 [Apis cerana]
XM_017051758.1	1.65333	0.001	-10.6912	flocculation protein FLO11-like isoform X1 [Apis cerana]
XM_017051821.1	7.20667	1.96667	-1.87358	probable phosphorylase b kinase regulatory subunit beta isoform X2 [Apis cerana]
XM_017051850.1	0.04	5.54333	7.11461	matrix metalloproteinase-2 isoform X3 [Apis cerana]
XM_017051852.1	44.47	11.93	-1.89824	phosphopantothenoylcysteine decarboxylase [Apis mellifera]
XM_017051858.1	302.347	617.733	1.03078	proton-coupled amino acid transporter 4 isoform X2 [Apis cerana]
XM_017051871.1	1.49333	0.001	-10.5443	probable RNA-binding protein 19 isoform X2 [Apis cerana]
XM_017051932.1	2.71333	7.63667	1.49288	Nuclear receptor corepressor 1 [Eufriesea mexicana]
XM_017051933.1	16.19	8	-1.01703	Nuclear receptor corepressor 1 [Eufriesea mexicana]
XM_017051958.1	4.01667	0.001	-11.9718	High affinity cAMP-specific 3',5'-cyclic phosphodiesterase 7A [Eufriesea mexicana]
XM_017051988.1	0.001	1.34333	10.3916	serine protease gd-like isoform X2 [Apis cerana]
XM_017051994.1	10.4733	5.19667	-1.01106	PAX-interacting protein 1 [Apis cerana]
XM_017052046.1	159.137	69.91	-1.1867	RING finger protein 10 [Apis cerana]
XM_017052069.1	1.8	0.001	-10.8138	protein kinase C and casein kinase substrate in neurons protein 2-like isoform X1 [Apis dorsata]
XM_017052096.1	9.68333	0.4	-4.59743	far upstream element-binding protein 3 [Apis mellifera]
XM_017052115.1	1.17667	0.001	-10.2005	T-complex protein 11-like protein 1 isoform X2 [Apis cerana]
XM_017052153.1	620.84	219.473	-1.50018	phosphotransferase, partial [Oryctes borbonicus]
XM_017052187.1	45.6833	20.52	-1.15464	digestive cysteine proteinase 1 [Apis cerana]
XM_017052198.1	7.32667	2.21667	-1.72477	zinc finger protein 236-like, partial [Apis cerana]
XM_017052212.1	0.001	12.5333	13.6135	uncharacterized protein LOC107994997 [Apis cerana]
XM_017052234.1	0.001	3.20667	11.6469	syntaxin-1A isoform X3 [Apis cerana]
XM_017052247.1	5.79333	16.2	1.48353	syntaxin-1A isoform X4 [Apis florea]
XM_017052255.1	0.001	9.07333	13.1474	syntaxin-1A isoform X6 [Apis cerana]
XM_017052277.1	16.9267	6.05	-1.48429	junctophilin-3-like, partial [Apis dorsata]
XM_017052301.1	0.0166667	1.02667	5.94486	adenylate cyclase type 3 isoform X1 [Apis cerana]
XM_017052312.1	0.47	0.001	-8.87652	whirlin isoform X2 [Apis cerana]
XM_017052320.1	3.05333	0.001	-11.5762	mitochondrial inner membrane protein OXA1L [Apis cerana]
XM_017052339.1	3.86333	0.001	-11.9156	mitochondrial Rho GTPase isoform X3 [Apis cerana]
XM_017052341.1	23.2667	68.22	1.55193	coiled-coil-helix-coiled-coil-helix domain-containing protein 10, mitochondrial [Apis cerana]
XM_017052342.1	255.823	516.103	1.01251	coiled-coil-helix-coiled-coil-helix domain-containing protein 10, mitochondrial [Apis cerana]
XM_017052351.1	9.66	0.001	-13.2378	integrin beta-nu-like isoform X1 [Apis cerana]
XM_017052435.1	4.73667	0.001	-12.2097	2-hydroxyacyl-CoA lyase 1 isoform X1 [Apis cerana]
XM_017052464.1	4.27	1.27333	-1.74563	DNA-directed RNA polymerase I subunit RPA1 [Apis cerana]
XM_017052473.1	30.21	63.3467	1.06824	potassium/sodium hyperpolarization-activated cyclic nucleotide-gated channel 1-like isoform X2 [Apis cerana]
XM_017052514.1	17.5567	6.79333	-1.36983	water dikinase [Lasius niger]
XM_017052534.1	37.2833	10.3067	-1.85495	alpha-tocopherol transfer protein-like [Apis cerana]
XM_017052544.1	2.65333	0.476667	-2.47675	unconventional myosin-IXa-like isoform X1 [Apis cerana]
XM_017052586.1	5.04333	0.00666667	-9.5632	FAD synthase-like [Apis cerana]
XM_017052676.1	0.001	0.89	9.79766	sushi, von Willebrand factor type A, EGF and pentraxin domain-containing protein 1 isoform X1 [Apis cerana]
XM_017052703.1	13.7767	5.90333	-1.22263	ribosomal protein S6 kinase alpha-5-like isoform X1 [Apis cerana]
XM_017052705.1	6.21333	15.1633	1.28715	ribosomal protein S6 kinase alpha-5-like isoform X2 [Apis cerana]
XM_017052728.1	0.59	0.001	-9.20457	contactin-associated protein-like 2-like isoform X7 [Apis dorsata]
XM_017052755.1	33.06	11.5667	-1.51511	leukocyte elastase inhibitor-like [Apis cerana]
XM_017052758.1	19.19	8.95667	-1.09932	rna-binding protein 15b [Lasius niger]
XM_017052873.1	1.22333	0.001	-10.2566	protein kinase C isoform X2 [Apis mellifera]
XM_017052879.1	0.001	1.57	10.6165	actin cytoskeleton-regulatory complex protein pan1 [Megachile rotundata]
XM_017052908.1	2.72	0.476667	-2.51255	DNA topoisomerase 2 isoform X2 [Apis cerana]
XM_017052917.1	0.001	0.563333	9.13785	kinase D-interacting substrate of 220 kDa isoform X1 [Apis cerana]
XM_017052920.1	6.15	1.16333	-2.40232	kinase D-interacting substrate of 220 kDa isoform X3 [Apis cerana]
XM_017052936.1	11.7167	5.54667	-1.07887	folliculin-interacting protein 2 [Apis cerana]
XM_017052968.1	81.1833	39.9367	-1.02347	myrosinase 1 isoform X1 [Apis cerana]
XM_017053004.1	0.001	1.61333	10.6558	transmembrane protein 45B-like [Apis mellifera]
XM_017053014.1	0.001	7.59	12.8899	RUN and FYVE domain-containing protein 2 isoform X1 [Apis cerana]
XM_017053081.1	2.51	0.0766667	-5.03294	Ubiquitin carboxyl-terminal hydrolase 32 [Melipona quadrifasciata]
XM_017053115.1	73.21	23.5433	-1.63672	protein transport protein Sec24C [Apis cerana]
XM_017053218.1	1.64	0.001	-10.6795	protein asunder homolog isoform X2 [Apis cerana]
XM_017053236.1	27.78	10.17	-1.44973	elongation factor Tu, mitochondrial [Apis cerana]
XM_017053237.1	0.001	0.91	9.82972	Neurotrypsin [Dufourea novaeangliae]
XM_017053281.1	0.001	1.51667	10.5667	FERM and PDZ domain-containing protein 2 [Habropoda laboriosa]
XM_017053315.1	105.6	49.8167	-1.08391	prosaposin [Apis cerana]
XM_017053363.1	0.001	1.98333	10.9537	Round spermatid basic protein 1-like protein [Harpegnathos saltator]
XM_017053385.1	26.5967	8.06667	-1.7212	nuclear pore complex protein Nup98-Nup96 isoform X1 [Apis cerana]
XM_017053397.1	5.37	0.001	-12.3907	nuclear pore complex protein Nup98-Nup96 isoform X1 [Apis cerana]
XM_017053425.1	2.44667	0.001	-11.2566	TNFSF5 isoform X1 [Bombyx mori]
XM_017053426.1	1.10667	0.001	-10.112	Protein chiffon [Melipona quadrifasciata]
XM_017053458.1	12.7267	6.29667	-1.01519	symplekin isoform X2 [Apis cerana]
XM_017053459.1	77.8433	11.6867	-2.73571	probable multidrug resistance-associated protein lethal(2)03659 [Apis cerana]
XM_017053461.1	40.4467	84.6233	1.06503	single Ig IL-1-related receptor-like [Apis cerana]
XM_017053465.1	0.001	3.61	11.8178	acetylcholinesterase-like, partial [Apis cerana]
XM_017053493.1	25.9133	7.13	-1.86172	elongation of very long chain fatty acids protein 6 [Apis mellifera]
XM_017053536.1	10.6767	4.61667	-1.20954	Rho guanine nucleotide exchange factor 26, partial [Melipona quadrifasciata]
XM_017053559.1	4.81	0.126667	-5.24693	nuclear factor related to kappa-B-binding protein isoform X1 [Apis cerana]
XM_017053579.1	1.16	0.001	-10.1799	catenin delta-2 isoform X3 [Apis cerana]
XM_017053591.1	18.8933	7.20333	-1.39114	protein bunched, class 2/F/G isoform-like [Apis cerana]
XM_017053600.1	5.3	1.38	-1.94132	restin homolog [Apis cerana]
XM_017053609.1	0.001	3.54	11.7895	syntaxin-18 [Apis cerana]
XM_017053622.1	0.001	1.31333	10.359	muscle M-line assembly protein unc-89 [Apis florea]
XM_017053634.1	12.6367	0.996667	-3.66436	protein-L-isoaspartate O-methyltransferase domain-containing protein 1-like [Apis cerana]
XM_017053638.1	106.71	49.28	-1.11462	tubulin-specific chaperone cofactor E-like protein [Apis cerana]
XM_017053693.1	8.55667	3.00667	-1.50888	nuclear pore complex protein Nup205 isoform X1 [Apis cerana]
XM_017053752.1	2	0.001	-10.9658	interference hedgehog-like isoform X3 [Apis cerana]
XM_017053760.1	0.843333	0.001	-9.71996	zinc finger protein 91-like isoform X1 [Apis cerana]
XM_017053766.1	1.06	0.001	-10.0498	zinc finger protein 91-like isoform X4 [Apis cerana]
XM_017053775.1	29.3667	13.5567	-1.11518	eukaryotic peptide chain release factor GTP-binding subunit ERF3A [Apis mellifera]
XM_017053778.1	0.001	1.77667	10.795	actin-related protein 2/3 complex subunit 4 [Apis mellifera]
XM_017053789.1	20.4233	7.58667	-1.42868	protein eiger isoform X2 [Apis cerana]
XM_017053835.1	0.001	1.45667	10.5085	RUN domain-containing protein 1 isoform X2 [Apis cerana]
XM_017053850.1	47.5833	22.2633	-1.09579	exocyst complex component 2 [Apis cerana]
XM_017053864.1	11.3633	3.61333	-1.65298	valine--tRNA ligase [Apis cerana]
XM_017053880.1	1083.28	434.643	-1.3175	protein lethal(2)essential for life-like [Apis cerana]
XM_017053882.1	727.823	354.427	-1.0381	protein lethal(2)essential for life-like [Apis cerana]
XM_017053959.1	12.0033	5.79667	-1.05014	proto-oncogene c-Rel-like isoform X3 [Apis cerana]
XM_017053983.1	9.91667	1.25	-2.98793	probable multidrug resistance-associated protein lethal(2)03659 isoform X1 [Apis cerana]
XM_017054003.1	8.42333	2.74667	-1.61671	lysosomal alpha-mannosidase isoform X1 [Apis cerana]
XM_017054060.1	45.9467	22.21	-1.04875	arrestin domain-containing protein 3-like [Apis cerana]
XM_017054068.1	5.66	1.43667	-1.97808	zinc finger CCCH domain-containing protein 13 [Camponotus floridanus]
XM_017054112.1	1.32667	0.001	-10.3736	protein abrupt isoform X1 [Apis cerana]
XM_017054137.1	0.93	0.001	-9.86109	endothelin-converting enzyme 1-like isoform X3 [Apis cerana]
XM_017054158.1	0.001	5.86667	12.5183	protein FAM210A isoform X3 [Apis cerana]
XM_017054191.1	41.4567	16.7267	-1.30945	UBX domain-containing protein 4-like [Apis cerana]
XM_017054246.1	4.93333	13.8267	1.48682	xin actin-binding repeat-containing protein 2 [Apis cerana]
XM_017054285.1	4.36	22.5667	2.37179	protein TANC2 isoform X2 [Apis cerana]
XM_017054329.1	19.3633	5.85667	-1.72518	xaa-Pro aminopeptidase 1 isoform X1 [Apis cerana]
XM_017054346.1	29.2033	12.0433	-1.2779	myophilin [Apis cerana]
XM_017054364.1	0.001	1.66333	10.6999	exportin-7 isoform X2 [Apis cerana]
XM_017054388.1	3.57667	1.22333	-1.5478	histone-lysine N-methyltransferase trithorax isoform X1 [Apis cerana]
XM_017054460.1	1.82667	0.001	-10.835	thymic stromal cotransporter homolog isoform X5 [Apis cerana]
XM_017054489.1	0.476667	0.001	-8.89684	sterol regulatory element-binding protein cleavage-activating protein-like [Apis cerana]
XM_017054498.1	4.79333	1.39	-1.78594	calcineurin-binding protein cabin-1-like [Apis cerana]
XM_017054522.1	1550.94	632.003	-1.29514	lipase 3-like [Apis cerana]
XM_017054545.1	4.59	0.0133333	-8.42731	transient receptor potential cation channel trpm [Apis cerana]
XM_017054583.1	0.813333	0.001	-9.6677	DNA repair protein complementing XP-C cells homolog [Apis cerana]
XM_017054594.1	19.8167	9.06	-1.12913	sorting nexin-29 [Apis cerana]
XM_017054615.1	16.2067	6.81333	-1.25015	ribosomal protein S6 kinase 2 beta isoform X1 [Apis cerana]
XM_017054650.1	0.14	9.23667	6.04387	LOW QUALITY PROTEIN: transcriptional regulator ATRX-like [Apis florea]
XM_017054653.1	1.54	0.00333333	-8.85175	LOW QUALITY PROTEIN: transcriptional regulator ATRX-like [Apis florea]
XM_017054657.1	2.73333	0.001	-11.4164	LOW QUALITY PROTEIN: transcriptional regulator ATRX-like [Apis florea]
XM_017054658.1	0.001	1.26333	10.303	myb-like protein X isoform X3 [Bombus terrestris]
XM_017054659.1	16.97	8.06667	-1.07294	LOW QUALITY PROTEIN: transcriptional regulator ATRX-like [Apis florea]
XM_017054679.1	0.001	0.953333	9.89684	papilin isoform X3 [Apis cerana]
XM_017054735.1	0.5	0.001	-8.96578	pikachurin-like [Apis cerana]
XM_017054847.1	2.69667	0.06	-5.49007	high affinity cAMP-specific and IBMX-insensitive 3',5'-cyclic phosphodiesterase 8A isoform X1 [Apis cerana]
XM_017054849.1	0.001	0.34	8.40939	high affinity cAMP-specific and IBMX-insensitive 3',5'-cyclic phosphodiesterase 8A isoform X3 [Apis cerana]
XM_017054851.1	0.486667	0.001	-8.92679	high affinity cAMP-specific and IBMX-insensitive 3',5'-cyclic phosphodiesterase 8A isoform X5 [Apis cerana]
XM_017054926.1	19.4767	45.0733	1.21053	SAGA-associated factor 29 [Apis mellifera]
XM_017054999.1	14.4933	6.79667	-1.09249	97 kDa heat shock protein isoform X2 [Apis cerana]
XM_017055017.1	13.7133	5.13667	-1.41667	glucose-6-phosphate 1-dehydrogenase isoform X1 [Apis cerana]
XM_017055018.1	27.8333	8.30333	-1.74505	glucose-6-phosphate 1-dehydrogenase isoform X2 [Apis cerana]
XM_017055025.1	12.7267	6.14333	-1.05076	E3 ubiquitin-protein ligase HUWE1 isoform X2 [Apis cerana]
XM_017055050.1	1.35667	12.9833	3.25852	KN motif and ankyrin repeat domain-containing protein 3-like isoform X1 [Apis cerana]
XM_017055051.1	24.1667	4.72333	-2.35514	KN motif and ankyrin repeat domain-containing protein 3-like isoform X1 [Apis cerana]
XM_017055087.1	28.55	61.8933	1.11629	rho GTPase-activating protein 21 [Apis cerana]
XM_017055121.1	0.6	0.001	-9.22882	serine/threonine-protein kinase Genghis Khan [Apis cerana]
XM_017055122.1	3.11333	0.001	-11.6042	organic cation transporter protein-like [Apis cerana]
XM_017055155.1	23.31	11.39	-1.03318	AP-1 complex subunit beta-1 isoform X2 [Apis cerana]
XM_017055169.1	0.001	0.546667	9.09452	leucine-rich repeat neuronal protein 3-like isoform X1 [Apis cerana]
XM_017055181.1	7.86667	2.60667	-1.59355	phospholipase D2 isoform X1 [Apis cerana]
XM_017055193.1	22.76	49.4767	1.12025	BET1 homolog [Apis cerana]
XM_017055289.1	16.3667	3.27333	-2.32193	neurexin-4 isoform X2 [Apis cerana]
XM_017055319.1	40	18.52	-1.11092	26S protease regulatory subunit 7 [Bombus impatiens]
XM_017055389.1	99.4167	26.0067	-1.93461	heat shock protein cognate 3 precursor [Apis mellifera]
XM_017055409.1	2.87333	0.001	-11.4885	twinfilin isoform X1 [Apis cerana]
XM_017055450.1	0.001	0.786667	9.61961	voltage-dependent calcium channel type A subunit alpha-1 isoform X15 [Apis cerana]
XM_017055465.1	75.9167	33.9433	-1.16129	spectrin alpha chain isoform X2 [Apis cerana]
XM_017055487.1	4.92667	0.716667	-2.78124	Protein transport protein Sec16A [Habropoda laboriosa]
XM_017055538.1	3.55333	0.001	-11.795	LOW QUALITY PROTEIN: transmembrane protein 189, partial [Apis cerana]
XM_017055580.1	1.20667	0.001	-10.2368	adenylate kinase 9 isoform X1 [Apis cerana]
XM_017055625.1	13.1167	4.67	-1.48991	serine/threonine-protein phosphatase 6 regulatory subunit 3 isoform X2 [Apis mellifera]
XM_017055632.1	6.97	2.95667	-1.23719	dynein heavy chain 6, axonemal [Apis cerana]
XM_017055720.1	27.7233	6.78667	-2.03033	cGMP-dependent protein kinase 1 [Apis cerana]
XM_017055826.1	8.1	2.30667	-1.81211	serine/arginine repetitive matrix protein 2 isoform X4 [Apis cerana]
XM_017055836.1	9.25	2.2	-2.07195	ATP-binding cassette sub-family C member Sur isoform X1 [Apis cerana]
XM_017055838.1	10.6533	4.68	-1.18672	ATP-binding cassette sub-family C member Sur isoform X3 [Apis cerana]
XM_017055852.1	162.32	341.34	1.07237	40S ribosomal protein S21 [Apis mellifera]
XM_017055853.1	9.76	2.92	-1.74091	TBC1 domain family member 9 [Apis cerana]
XM_017055875.1	59.15	24.67	-1.26162	protein WBSCR14 homolog isoform X1 [Apis cerana]
XM_017055879.1	0.603333	0.001	-9.23681	condensin-2 complex subunit D3-like isoform X2 [Apis cerana]
XM_017055896.1	2.75333	0.001	-11.427	MOB kinase activator-like 4 isoform X2 [Apis mellifera]
XM_017055903.1	0.001	1.04333	10.027	LIM homeobox transcription factor 1-beta-like isoform X2 [Apis cerana]
XM_017055919.1	20.3767	50.8767	1.32009	acid sphingomyelinase-like phosphodiesterase 3a [Apis cerana]
XM_017055920.1	33.41	67.7467	1.01987	acid sphingomyelinase-like phosphodiesterase 3a [Apis cerana]
XM_017055924.1	0.001	1.25	10.2877	Low-density lipoprotein receptor [Camponotus floridanus]
XM_017055935.1	4.04	0.001	-11.9801	protein phosphatase 1 regulatory subunit 21 isoform X2 [Apis cerana]
XM_017055946.1	0.001	6.79667	12.7306	very-long-chain (3R)-3-hydroxyacyl-CoA dehydratase isoform X3 [Apis cerana]
XM_017055968.1	0.001	0.603333	9.23681	protocadherin-15 isoform X2 [Apis cerana]
XM_017055997.1	2.65	0.0566667	-5.54735	fragile X mental retardation syndrome-related protein 1 isoform X1 [Apis mellifera]
XM_017056036.1	3.08667	0.001	-11.5918	RAD50-interacting protein 1 isoform X4 [Apis cerana]
XM_017056052.1	4.36	15.18	1.79977	sodium- and chloride-dependent glycine transporter 1-like isoform X2 [Apis cerana]
XM_017056067.1	0.983333	0.001	-9.94154	type I inositol 3,4-bisphosphate 4-phosphatase isoform X1 [Apis cerana]
XM_017056083.1	73.67	23.9533	-1.62085	exonuclease 1 [Apis cerana]
XM_017056132.1	5.31	0.001	-12.3745	type I inositol 3,4-bisphosphate 4-phosphatase isoform X3 [Apis cerana]
XM_017056134.1	23.1467	9.23333	-1.32588	alpha/beta hydrolase domain-containing protein 17B-like isoform X1 [Apis dorsata]
XM_017056140.1	0.001	4.01	11.9694	COP9 signalosome complex subunit 1 isoform X1 [Apis florea]
XM_017056156.1	1.13667	0.001	-10.1506	protein still life, isoforms C/SIF type 2 isoform X9 [Apis cerana]
XM_017056173.1	0.001	1.58333	10.6287	rho guanine nucleotide exchange factor 18 isoform X6 [Apis mellifera]
XM_017056184.1	0.001	1.84333	10.8481	glutaminase liver isoform, mitochondrial isoform X1 [Apis cerana]
XM_017056213.1	0.001	0.616667	9.26835	protein capicua homolog isoform X1 [Apis cerana]
XM_017056219.1	21.8633	7.73333	-1.49935	protein capicua homolog isoform X1 [Apis cerana]
XM_017056257.1	0.001	23.36	14.5118	Cysteine-rich protein 1 [Dufourea novaeangliae]
XM_017056274.1	1.99	0.001	-10.9586	sodium/potassium-transporting ATPase subunit alpha [Apis cerana]
XM_017056319.1	8.12667	2.49667	-1.70266	TLD domain-containing protein 2 isoform X18 [Apis cerana]
XM_017056322.1	7.44667	3.65667	-1.02607	probable ubiquitin carboxyl-terminal hydrolase FAF-X isoform X1 [Apis cerana]
XM_017056342.1	0.136667	5.33333	5.2863	presenilin homolog [Apis cerana]
XM_017056349.1	3.8	0.9	-2.078	AT-rich interactive domain-containing protein 4B isoform X2 [Apis cerana]
XM_017056350.1	10.2933	5.07	-1.02165	ubiquitin carboxyl-terminal hydrolase 34 [Apis cerana]
XM_017056429.1	7.18667	1.99	-1.85255	pre-mRNA-processing-splicing factor 8 [Apis mellifera]
XM_017056431.1	56.75	27.3567	-1.05273	adipocyte plasma membrane-associated protein-like [Apis cerana]
XM_017056505.1	7.30667	1.01667	-2.84537	pecanex-like protein 1 [Apis cerana]
XM_017056517.1	4.52667	0.001	-12.1442	nucleoporin Nup37 [Apis cerana]
XM_017056561.1	1.00333	0.001	-9.97059	adenylate cyclase type 9 isoform X1 [Apis cerana]
XM_017056569.1	0.001	2.77333	11.4374	A-kinase anchor protein 1, mitochondrial [Apis cerana]
XM_017056587.1	7.8	2.82667	-1.46437	zinc finger protein 598 [Apis cerana]
XM_017056596.1	1.53	0.00333333	-8.84235	Src kinase-associated phosphoprotein 2-B, partial [Eufriesea mexicana]
XM_017056604.1	45.7167	19.1967	-1.25186	sodium-independent sulfate anion transporter-like isoform X3 [Apis cerana]
XM_017056611.1	2.62	0.001	-11.3554	THO complex subunit 1 isoform X3 [Apis cerana]
XM_017056658.1	3.2	0.001	-11.6439	transcription factor 25 [Apis cerana]
XM_017056666.1	39.04	12.81	-1.60768	cysteine proteinase [Lasius niger]
XM_017056709.1	7.59	2.78333	-1.44729	cytoskeleton-associated protein 5 [Apis cerana]
XM_017056736.1	1.06	0.001	-10.0498	CTD small phosphatase-like protein 2 [Eufriesea mexicana]
XM_017056743.1	24.0567	11.1767	-1.10595	Proteoglycan 4 [Melipona quadrifasciata]
XM_017056785.1	7.86	0.001	-12.9403	DDB1- and CUL4-associated factor 5 [Apis cerana]
XM_017056857.1	17.9733	3.73	-2.26861	myosin-IA isoform X1 [Apis cerana]
XM_017056864.1	62.5867	27.0867	-1.20827	pyrroline-5-carboxylate reductase 2-like isoform X1 [Apis cerana]
XM_017056867.1	11.48	3.31667	-1.79132	ubiquitin carboxyl-terminal hydrolase 5 [Apis cerana]
XM_017056925.1	0.001	0.336667	8.39518	RING finger protein 44 isoform X1 [Apis cerana]
XM_017056927.1	0.001	0.636667	9.31439	RING finger protein 44 isoform X1 [Apis cerana]
XM_017056940.1	6.07	0.001	-12.5675	N-acetyl-D-glucosamine kinase isoform X1 [Apis cerana]
XM_017056948.1	2.63	0.346667	-2.92344	uncharacterized threonine-rich GPI-anchored glycoprotein PJ4664.02-like isoform X4 [Apis dorsata]
XM_017056949.1	0.646667	0.001	-9.33688	uncharacterized threonine-rich GPI-anchored glycoprotein PJ4664.02-like isoform X5 [Apis dorsata]
XM_017056964.1	4.39667	12.99	1.56292	ras guanine nucleotide exchange factor P-like isoform X1 [Apis cerana]
XM_017056967.1	12.71	5.39	-1.23761	E3 ubiquitin-protein ligase RFWD2-like isoform X1 [Apis cerana]
XM_017057010.1	0.001	1.93	10.9144	ubiquitin conjugation factor E4 A [Apis cerana]
XM_017057014.1	0.001	1.84667	10.8507	rho-related BTB domain-containing protein 1 isoform X1 [Apis cerana]
XM_017057025.1	14.7833	32.2867	1.12697	G-protein coupled receptor Mth2-like isoform X1 [Apis cerana]
XM_017057077.1	17.0433	6.13333	-1.47446	WD repeat-containing protein 75, partial [Apis cerana]
XM_017057081.1	7.74333	3.24333	-1.25548	diuretic hormone receptor-like [Apis cerana]
XM_017057119.1	2.74	0.001	-11.42	myoblast determination protein 1 homolog isoform X3 [Apis dorsata]
XM_017057121.1	11.6267	4.45333	-1.38448	rho GTPase-activating protein 20-like isoform X2 [Apis dorsata]
XM_017057145.1	12.52	5.14333	-1.28346	homeotic protein female sterile-like [Apis cerana]
XM_017057157.1	0.24	5.01667	4.38562	phosphatase and actin regulator 4B isoform X3 [Apis cerana]
XM_017057170.1	7.84333	2.92	-1.4255	helicase domino-like isoform X2 [Apis cerana]
XM_017057171.1	3.40667	0.796667	-2.09631	helicase domino-like isoform X3 [Apis cerana]
XM_017057172.1	5.16	1.01	-2.35302	helicase domino-like isoform X4 [Apis cerana]
XM_017057179.1	1.96667	14.3333	2.86555	zinc finger protein 395 isoform X1 [Apis cerana]
XM_017057185.1	14.1767	3.98	-1.83268	clustered mitochondria protein homolog isoform X1 [Apis cerana]
XM_017057272.1	16.68	7.13667	-1.2248	splicing factor 3B subunit 1 isoform X1 [Apis mellifera]
XM_017057291.1	5.86333	0.27	-4.44069	glycerophosphocholine phosphodiesterase GPCPD1-like isoform X2 [Apis cerana]
XM_017057307.1	10.78	5.18	-1.05733	telomerase-binding protein EST1A-like isoform X2 [Apis cerana]
XM_017057333.1	11.5033	3.82	-1.59041	lysine--tRNA ligase isoform X3 [Apis cerana]
XM_017057337.1	0.653333	0.001	-9.35168	cytochrome P450 315a1, mitochondrial isoform X1 [Apis cerana]
XM_017057355.1	5.46667	0.00333333	-10.6795	fatty-acid amide hydrolase 2-B [Apis cerana]
XM_017057370.1	7.08333	2.81	-1.33386	zinc finger protein 62 homolog [Apis cerana]
XM_017057427.1	30.4733	14.6867	-1.05304	androgen-induced gene 1 protein-like [Apis cerana]
XM_017057532.1	2	0.0433333	-5.52838	ATPase family AAA domain-containing protein 2-like isoform X4 [Apis cerana]
XM_017057541.1	0.001	3.10667	11.6012	serine/threonine-protein kinase tousled-like 1 isoform X2 [Apis cerana]
XM_017057571.1	465.067	1126.93	1.27689	NADH dehydrogenase [ubiquinone] 1 alpha subcomplex subunit 5 [Apis cerana]
XM_017057584.1	7.25667	0.04	-7.50316	period circadian protein isoform X3 [Apis cerana]
XM_017057590.1	1.38	0.001	-10.4305	uncharacterized protein KIAA1109 isoform X2 [Apis cerana]
XM_017057595.1	0.53	0.001	-9.04985	uncharacterized protein KIAA1109 isoform X6 [Apis cerana]
XM_017057596.1	0.001	0.306667	8.26053	uncharacterized protein KIAA1109 isoform X7 [Apis cerana]
XM_017057602.1	0.001	0.243333	7.92679	Helicase ARIP4 [Harpegnathos saltator]
XM_017057629.1	0.001	0.843333	9.71996	sn1-specific diacylglycerol lipase alpha isoform X1 [Apis cerana]
XM_017057633.1	7.31333	3.04667	-1.2633	WASH complex subunit FAM21 [Apis cerana]
XM_017057727.1	13.16	31.2767	1.24893	LOW QUALITY PROTEIN: cytoplasmic polyadenylation element-binding protein 2 [Apis cerana]
XM_017057796.1	0.55	0.001	-9.10329	LOW QUALITY PROTEIN: MATH and LRR domain-containing protein PFE0570w-like [Apis mellifera]
XM_017057798.1	4.56	1.27667	-1.83665	LOW QUALITY PROTEIN: MATH and LRR domain-containing protein PFE0570w-like [Apis mellifera]
XM_017057804.1	0.416667	0.001	-8.70275	neuropeptide Y receptor-like [Apis cerana]
XM_017057858.1	0.001	2.90667	11.5051	protein-methionine sulfoxide oxidase Mical isoform X4 [Apis cerana]
XM_017057906.1	25.8867	7.52667	-1.78213	LOW QUALITY PROTEIN: caldesmon-like [Apis florea]
XM_017057924.1	0.001	2.11333	11.0453	splicing factor U2AF 50 kDa subunit [Apis mellifera]
XM_017057939.1	0.623333	0.001	-9.28386	guanine nucleotide exchange factor subunit Rich isoform X2 [Apis cerana]
XM_017058008.1	32.4	15.4767	-1.0659	protein hu-li tai shao-like isoform X1 [Apis dorsata]
XM_017058013.1	93.58	38.53	-1.28022	probable phosphoserine aminotransferase [Apis cerana]
XM_017058047.1	23.91	8.55	-1.48362	inward rectifier potassium channel 16 isoform X5 [Megachile rotundata]
XM_017058072.1	11.27	4.67	-1.27099	hepatocyte growth factor-regulated tyrosine kinase substrate [Apis cerana]
XM_017058081.1	0.001	1.50333	10.5539	mediator of RNA polymerase II transcription subunit 24 [Apis cerana]
XM_017058086.1	0.001	1.49667	10.5475	galanin receptor type 1-like isoform X4 [Apis cerana]
XM_017058134.1	42.56	20.7833	-1.03407	cullin-2-like isoform X1 [Apis dorsata]
XM_017058150.1	15.72	6.31	-1.31689	facilitated trehalose transporter Tret1 isoform X1 [Apis cerana]
XM_017058199.1	30.8067	15.22	-1.01727	signal recognition particle subunit SRP68 [Apis cerana]
XM_017058304.1	35.4867	12.3467	-1.52316	tetratricopeptide repeat protein 14 homolog isoform X3 [Apis cerana]
XM_017058331.1	1.68667	0.001	-10.72	dentin sialophosphoprotein-like isoform X1 [Apis dorsata]
XM_017058347.1	0.001	0.776667	9.60115	protein FAM214A isoform X1 [Apis cerana]
XM_017058397.1	7.26333	2.88667	-1.33123	chromodomain-helicase-DNA-binding protein 7 [Apis cerana]
XM_017058400.1	17.1967	8.10667	-1.08495	integrin alpha-PS1 [Apis cerana]
XM_017058451.1	2.02667	0.001	-10.9849	acetyl-CoA carboxylase isoform X1 [Apis cerana]
XM_017058455.1	3.86333	1.25667	-1.62024	acetyl-CoA carboxylase isoform X5 [Apis cerana]
XM_017058515.1	0.001	1.73667	10.7621	mucin-19-like [Trichogramma pretiosum]
XM_017058519.1	5.65	1.53667	-1.87845	zinc finger CCCH domain-containing protein 13-like [Apis cerana]
XM_017058556.1	1.24333	0.001	-10.28	protein son of sevenless [Apis cerana]
XM_017058570.1	306.57	153.05	-1.00221	Calmodulin [Daphnia magna]
XM_017058614.1	1.31	0.001	-10.3554	Golgi apparatus protein 1 isoform X1 [Apis cerana]
XM_017058783.1	30.1667	9.97	-1.59729	apoptotic chromatin condensation inducer in the nucleus [Apis mellifera]
XM_017058843.1	0.001	0.716667	9.48516	E3 ubiquitin-protein ligase RNF123 [Apis cerana]
XM_017058848.1	0.553333	0.001	-9.11201	mediator of RNA polymerase II transcription subunit 12 isoform X1 [Apis cerana]
XM_017058849.1	2.24667	0.001	-11.1336	mediator of RNA polymerase II transcription subunit 12 isoform X2 [Apis cerana]
XM_017058850.1	0.726667	4.81333	2.72767	mediator of RNA polymerase II transcription subunit 12 isoform X3 [Apis cerana]
XM_017058851.1	6.14333	0.001	-12.5848	mediator of RNA polymerase II transcription subunit 12 isoform X4 [Apis cerana]
XM_017058856.1	3.58	0.001	-11.8057	V-type proton ATPase subunit H isoform X3 [Apis cerana]
XM_017058871.1	0.001	1.36333	10.4129	C-Maf-inducing protein-like isoform X3 [Apis cerana]
XM_017058893.1	2.46	0.001	-11.2644	116 kDa U5 small nuclear ribonucleoprotein component-like [Apis cerana]
XM_017058913.1	15.6867	0.993333	-3.98112	KAT8 regulatory NSL complex subunit 1 [Apis florea]
XM_017058989.1	5.93667	0.0766667	-6.27491	organic cation transporter protein isoform X1 [Apis cerana]
XM_017058995.1	155.673	331.403	1.09007	V-type proton ATPase 116 kDa subunit a-like isoform X2 [Apis cerana]
XM_017059012.1	6.90667	3.04	-1.18392	protein furry isoform X2 [Apis cerana]
XM_017059023.1	0.001	0.27	8.07682	rho-associated protein kinase 1 isoform X1 [Apis cerana]
XM_017059027.1	1.37333	0.001	-10.4235	G patch domain-containing protein 1 homolog [Apis cerana]
XM_017059085.1	7.26667	2.30667	-1.65548	lisH domain and HEAT repeat-containing protein KIAA1468 homolog isoform X1 [Apis cerana]
XM_017059116.1	0.001	2.05	11.0014	protein odd-skipped-related 2-like isoform X2 [Apis cerana]
XM_017059147.1	17.6067	5.61333	-1.64919	monocarboxylate transporter 9-like [Apis cerana]
XM_017059166.1	0.001	0.483333	8.91687	kinesin-like protein unc-104 isoform X5 [Apis cerana]
XM_017059177.1	0.001	0.53	9.04985	protein PF14_0175 isoform X1 [Apis cerana]
XM_017059180.1	0.001	0.743333	9.53787	protein PF14_0175 isoform X2 [Apis cerana]
XM_017059203.1	1.74333	0.001	-10.7676	hamartin-like isoform X2 [Apis cerana]
XM_017059209.1	3	0.001	-11.5507	transcription initiation factor TFIID subunit 1 isoform X1 [Apis cerana]
XM_017059210.1	0.001	1.14667	10.1632	transcription initiation factor TFIID subunit 1 isoform X2 [Apis cerana]
XM_017059242.1	66.3233	29.6467	-1.16165	cold shock domain-containing protein E1 [Apis cerana]
XM_017059247.1	0.896667	0.001	-9.80843	protein lingerer isoform X1 [Apis cerana]
XM_017059253.1	5.27333	0.001	-12.3645	protein lingerer isoform X3 [Apis cerana]
XM_017059262.1	11.4967	2.47333	-2.21669	epidermal growth factor receptor substrate 15-like 1 isoform X2 [Apis cerana]
XM_017059294.1	0.001	3.46667	11.7593	Tyrosine-protein phosphatase non-receptor type 61F [Dufourea novaeangliae]
XM_017059297.1	1.78	0.001	-10.7977	mitogen-activated protein kinase kinase kinase 12 isoform X2 [Apis cerana]
XM_017059373.1	1.28667	0.001	-10.3294	zyxin isoform X3 [Bombus impatiens]
XM_017059388.1	0.386667	0.001	-8.59495	pumilio homolog 2 isoform X1 [Apis cerana]
XM_017059391.1	0.001	2.90333	11.5035	pumilio homolog 2 isoform X3 [Apis cerana]
XM_017059393.1	27.93	13.28	-1.07256	dihydropyrimidine dehydrogenase [NADP(+)] isoform X1 [Apis cerana]
XM_017059415.1	9.30667	21.2233	1.18931	apoptosis-stimulating of p53 protein 2-like isoform X3 [Apis mellifera]
XM_017059423.1	0.51	0.001	-8.99435	RANBP2-like and GRIP domain-containing protein 8 isoform X2 [Apis cerana]
XM_017059431.1	2.32	11.6967	2.3339	uncharacterized protein CG43867 isoform X5 [Apis cerana]
XM_017059471.1	10.6633	3.82	-1.48101	ubiquitin carboxyl-terminal hydrolase 10-like [Apis cerana]
XM_017059488.1	38.17	16.6467	-1.19721	monocarboxylate transporter 9-like isoform X2 [Apis mellifera]
XM_017059494.1	3.81333	0.583333	-2.70866	U2 snRNP-associated SURP motif-containing protein [Apis cerana]
XM_017059533.1	33.99	11.2033	-1.60118	myb-like protein X [Apis florea]
XM_017059559.1	0.001	1.4	10.4512	ras GTPase-activating protein 3 isoform X1 [Apis cerana]
XM_017059614.1	0.326667	0.001	-8.35168	potassium channel subfamily T member 2 isoform X9 [Apis cerana]
XM_017059625.1	9.02333	2.64333	-1.7713	probable pathogenesis-related protein CaO19.6200 isoform X7 [Apis mellifera]
XM_017059647.1	0.001	0.34	8.40939	eukaryotic translation initiation factor 4 gamma 3-like isoform X5 [Apis cerana]
XM_017059649.1	11.7833	5.37333	-1.13286	eukaryotic translation initiation factor 4 gamma 3-like isoform X6 [Apis cerana]
XM_017059688.1	0.001	1.59	10.6348	arginine-glutamic acid dipeptide repeats protein-like isoform X1 [Apis cerana]
XM_017059694.1	12.04	5.58	-1.1095	elongation factor-like GTPase 1 isoform X1 [Apis cerana]
XM_017059699.1	0.836667	0.001	-9.70851	dmX-like protein 2 isoform X3 [Apis cerana]
XM_017059722.1	2.23667	0.001	-11.1271	E3 ubiquitin-protein ligase RNF126-A isoform X1 [Apis mellifera]
XM_017059808.1	16.2	6.01	-1.43056	beta-galactosidase-like [Apis cerana]
XM_017059863.1	91.27	213.037	1.22289	zinc transporter ZIP11 [Apis cerana]
XM_017059873.1	57.5333	131.2	1.1893	POU domain, class 6, transcription factor 2-like [Ceratina calcarata]
XM_017059958.1	7.05333	2.62333	-1.4269	heterogeneous nuclear ribonucleoprotein U-like protein 1 [Apis cerana]
XM_017059964.1	5.48333	12.7867	1.22152	ephrin type-B receptor 1-B [Apis cerana]
XM_017059987.1	627.83	306.753	-1.03329	venom acid phosphatase Acph-1-like [Apis cerana]
XM_017060004.1	529.143	263.107	-1.00801	venom acid phosphatase Acph-1-like, partial [Apis cerana]
XM_017060098.1	7.87	20.49	1.38048	zinc finger SWIM domain-containing protein 8 isoform X1 [Apis mellifera]
XM_017060099.1	14.59	6.38667	-1.19184	trafficking kinesin-binding protein milt isoform X1 [Apis cerana]
XM_017060116.1	90.0767	33.2567	-1.43751	alanine--glyoxylate aminotransferase 2-like [Apis cerana]
XM_017060140.1	17.55	7.78667	-1.17239	inorganic phosphate cotransporter-like protein [Lasius niger]
XM_017060141.1	73.9033	25.3933	-1.54119	Structural maintenance of chromosomes protein 4 [Habropoda laboriosa]
XM_017060214.1	0.78	0.01	-6.2854	LOW QUALITY PROTEIN: mucin-17 [Habropoda laboriosa]
XM_017060258.1	0.72	0.001	-9.49185	227 kDa spindle- and centromere-associated protein-like isoform X2 [Apis cerana]
XM_017060288.1	5.53667	1.56667	-1.82132	DNA-binding protein RFX7 [Apis cerana]
XM_017060312.1	0.766667	0.001	-9.58246	ubiquitin carboxyl-terminal hydrolase 7 isoform X2 [Apis cerana]
XM_017060313.1	13.72	6.72333	-1.02903	ubiquitin carboxyl-terminal hydrolase 7 isoform X3 [Apis cerana]
XM_017060334.1	1.45	0.001	-10.5018	CLUMA_CG004489, isoform A [Clunio marinus]
XM_017060338.1	0.533333	0.001	-9.05889	Retinoic acid-induced protein 1 [Harpegnathos saltator]
XM_017060344.1	3.46667	0.38	-3.18948	Retinoic acid-induced protein 1 [Harpegnathos saltator]
XM_017060387.1	35.4033	13.2533	-1.41753	stromal membrane-associated protein 1 [Apis cerana]
XM_017060394.1	0.573333	0.001	-9.16323	6-phosphofructo-2-kinase/fructose-2,6-bisphosphatase-like isoform X2 [Apis cerana]
XM_017060477.1	6.26	2.71	-1.20787	Remodeling and spacing factor 1 [Melipona quadrifasciata]
XM_017060565.1	0.001	0.836667	9.70851	scavenger receptor class B member 1-like [Apis cerana]
XM_017060574.1	0.703333	0.001	-9.45806	dedicator of cytokinesis protein 3 isoform X1 [Apis cerana]
XM_017060586.1	3.55	0.001	-11.7936	nostrin isoform X3 [Apis cerana]
XM_017060588.1	0.001	2.16	11.0768	nostrin isoform X4 [Apis cerana]
XM_017060611.1	1.29333	0.001	-10.3369	nitric oxide-associated protein 1 isoform X2 [Apis cerana]
XM_017060635.1	0.88	0.001	-9.78136	protein shuttle craft isoform X1 [Apis cerana]
XM_017060646.1	18.7967	8.29	-1.18103	peptide-N(4)-(N-acetyl-beta-glucosaminyl)asparagine amidase [Apis cerana]
XM_017060650.1	5.72333	1.52333	-1.90962	bifunctional glutamate/proline--tRNA ligase [Apis cerana]
XM_017060664.1	0.00333333	2.24333	9.39446	homeobox protein prospero isoform X4 [Camponotus floridanus]
XM_017060666.1	0.001	1.08667	10.0857	homeobox protein prospero isoform X5 [Camponotus floridanus]
XM_017060700.1	14.2233	5.94333	-1.25892	elongation of very long chain fatty acids protein AAEL008004-like [Apis cerana]
XM_017060727.1	1.82	0.001	-10.8297	tyrosine-protein phosphatase corkscrew-like isoform X1 [Apis cerana]
XM_017060734.1	27.3367	6.44	-2.0857	cytochrome P450 4g15 [Apis cerana]
XM_017060753.1	0.001	4.27	12.06	serine/threonine-protein kinase KIPK [Bombus terrestris]
XM_017060768.1	0.001	1.28	10.3219	growth factor receptor-bound protein 14-like isoform X2 [Apis cerana]
XM_017060804.1	25.59	10.29	-1.31434	cystinosin homolog isoform X1 [Apis cerana]
XM_017060949.1	12.08	5.17667	-1.22253	semaphorin-5A [Apis cerana]
XM_017060953.1	26.9833	12.4067	-1.12095	signal recognition particle receptor subunit alpha homolog isoform X1 [Apis cerana]
XM_017061008.1	10.9267	4.59	-1.25129	LOW QUALITY PROTEIN: probable cyclin-dependent serine/threonine-protein kinase DDB_G0292550 [Apis florea]
XM_017061019.1	9.02333	2.18	-2.04933	Golgi resident protein GCP60 [Apis cerana]
XM_017061082.1	121.95	58.5367	-1.05888	multiple inositol polyphosphate phosphatase 1-like [Apis cerana]
XM_017061122.1	5.07667	0.001	-12.3097	liprin-alpha-1 isoform X6 [Apis cerana]
XM_017061124.1	0.001	0.623333	9.28386	liprin-alpha-1 isoform X8 [Apis cerana]
XM_017061141.1	20.6333	5.44333	-1.92241	thyroid receptor-interacting protein 6 isoform X1 [Apis cerana]
XM_017061159.1	10.9733	3.59667	-1.60927	probable cation-transporting ATPase 13A3 isoform X1 [Apis cerana]
XM_017061161.1	0.483333	0.001	-8.91687	probable cation-transporting ATPase 13A3 isoform X2 [Apis cerana]
XM_017061162.1	16.38	3.67667	-2.15547	probable cation-transporting ATPase 13A3 isoform X3 [Apis cerana]
XM_017061175.1	65.6967	32.4167	-1.01908	homocysteine-responsive endoplasmic reticulum-resident ubiquitin-like domain member 2 protein [Apis cerana]
XM_017061245.1	0.936667	0.001	-9.87139	coiled-coil and C2 domain-containing protein 1-like isoform X2 [Apis cerana]
XM_017061271.1	12.1133	5.83667	-1.05338	hexokinase type 2 isoform X1 [Apis cerana]
XM_017061298.1	11.1367	4.09667	-1.4428	signal recognition particle subunit SRP72 [Apis cerana]
XM_017061327.1	9.06	20.1967	1.15653	PWWP domain-containing protein 2B [Melipona quadrifasciata]
XM_017061379.1	0.953333	0.001	-9.89684	zinc finger protein 845-like isoform X1 [Apis cerana]
XM_017061389.1	52.0467	23.7667	-1.13087	protein brown-like isoform X1 [Apis cerana]
XM_017061409.1	13.7	5.22333	-1.39113	NAD-dependent protein deacetylase sirtuin-1-like [Apis cerana]
XM_017061432.1	1.91667	0.001	-10.9044	polyphosphoinositide phosphatase isoform X1 [Apis cerana]
XM_017061447.1	2.4	0.001	-11.2288	UDP-glucose 4-epimerase isoform X2 [Apis cerana]
XM_017061460.1	1740.12	820.71	-1.08424	cell wall protein RTB1-like [Apis cerana]
XM_017061490.1	0.001	0.546667	9.09452	lysosomal-trafficking regulator isoform X4 [Apis cerana]
XM_017061541.1	2.08667	0.001	-11.027	ATP-binding cassette sub-family G member 1-like isoform X1 [Apis cerana]
XM_017061585.1	13.1867	5.82333	-1.17916	flocculation protein FLO11 isoform X3 [Bombus terrestris]
XM_017061591.1	78.6333	33.7567	-1.21997	dolichyl-diphosphooligosaccharide--protein glycosyltransferase subunit 2-like [Apis cerana]
XM_017061663.1	14.8	4.22667	-1.808	abl interactor 2 isoform X1 [Apis cerana]
XM_017061664.1	2.71333	0.156667	-4.1143	cylicin-1-like isoform X1 [Apis cerana]
XM_017061755.1	2.37	0.0566667	-5.38624	neogenin-like isoform X3 [Apis cerana]
XM_017061782.1	0.001	1.22333	10.2566	CLIP-associating protein 1-A isoform X7 [Apis cerana]
XM_017061910.1	6.97667	2.04333	-1.77161	FK506-binding protein 5-like [Apis dorsata]
XM_017061958.1	0.001	1.27333	10.3144	formin-like protein CG32138 isoform X1 [Apis cerana]
XM_017062000.1	5.79667	1.83	-1.66338	DNA (cytosine-5)-methyltransferase PliMCI-like [Apis cerana]
XM_017062025.1	0.00666667	2.06667	8.27612	major facilitator superfamily domain-containing protein 8 isoform X1 [Apis cerana]
XM_017062045.1	19.8133	7.47333	-1.40665	pyridine nucleotide-disulfide oxidoreductase domain-containing protein 1 [Apis cerana]
XM_017062064.1	0.803333	0.001	-9.64985	TBC1 domain family member 12-like isoform X2 [Apis cerana]
XM_017062123.1	403.403	164.71	-1.29229	activating transcription factor of chaperone isoform X1 [Apis cerana]
XM_017062132.1	14.38	4.3	-1.74166	zinc finger CCCH domain-containing protein 18-like [Apis cerana]
XM_017062145.1	0.001	4.09	11.9979	G-protein coupled receptor moody isoform X2 [Apis cerana]
XM_017062146.1	15.6233	0.001	-13.9314	zinc finger protein 384-like, partial [Apis cerana]
XM_017062153.1	40.4967	19.9233	-1.02334	probable splicing factor, arginine/serine-rich 7 [Apis cerana]
XM_017062164.1	24.4267	10.7033	-1.1904	lactosylceramide 4-alpha-galactosyltransferase-like [Apis cerana]
XM_017062172.1	1.21667	0.001	-10.2487	xenotropic and polytropic retrovirus receptor 1-like isoform X3 [Apis cerana]
XM_017062220.1	44.6033	18.5567	-1.26521	Pupal cuticle protein C1B [Dufourea novaeangliae]
XM_017062224.1	18.6733	6.35	-1.55615	kinectin-like, partial [Apis cerana]
XM_017062245.1	27.18	10.89	-1.31954	transcription initiation factor IIA subunit 1-like [Apis cerana]
XM_017062281.1	22.9633	71.85	1.64566	uncharacterized protein LOC108001334 [Apis cerana]
XM_017062289.1	48.16	16.7967	-1.51966	AGAP007416-PA [Anopheles gambiae str. PEST] [Anopheles gambiae]
XM_017062341.1	0.001	1.04	10.0224	golgin subfamily A member 2-like isoform X2 [Apis cerana]
XM_017062371.1	5.48333	2.31	-1.24716	dnaJ homolog subfamily C member 13 isoform X2 [Apis cerana]
XM_017062392.1	21.4433	10.21	-1.07055	splicing factor, arginine/serine-rich 15-like [Apis cerana]
XM_017062416.1	58.54	22.1733	-1.4006	eukaryotic translation initiation factor 5A [Habropoda laboriosa]
XM_017062418.1	0.0166667	1.72	6.6893	follistatin-A [Apis cerana]
XM_017062445.1	4.14667	1.12333	-1.88417	uncharacterized threonine-rich GPI-anchored glycoprotein PJ4664.02-like isoform X1 [Apis dorsata]
XM_017062594.1	0.283333	0.001	-8.14636	serine-rich adhesin for platelets-like isoform X1 [Apis cerana]
XM_017062617.1	0.001	0.613333	9.26053	proteoglycan 4 isoform X1 [Apis cerana]
XM_017062627.1	1.56	0.001	-10.6073	relaxin receptor 1 isoform X2 [Apis cerana]
XM_017062653.1	0.001	4.24333	12.051	protein Star-like isoform X1 [Apis dorsata]
XM_017062674.1	0.001	1.41	10.4615	MOG interacting and ectopic P-granules protein 1 isoform X1 [Eufriesea mexicana]
XM_017062675.1	2.22	0.0566667	-5.29192	MOG interacting and ectopic P-granules protein 1 isoform X1 [Eufriesea mexicana]
XM_017062677.1	0.303333	0.001	-8.24476	MOG interacting and ectopic P-granules protein 1 isoform X1 [Eufriesea mexicana]
XM_017062680.1	0.833333	0.001	-9.70275	MOG interacting and ectopic P-granules protein 1 isoform X1 [Eufriesea mexicana]
XM_017062733.1	0.676667	0.001	-9.4023	Tetratricopeptide repeat protein 4 [Camponotus floridanus]
XM_017062788.1	0.001	0.35	8.45121	basement membrane-specific heparan sulfate proteoglycan core protein isoform X2 [Apis cerana]
XM_017062794.1	0.3	0.001	-8.22882	basement membrane-specific heparan sulfate proteoglycan core protein isoform X7 [Apis cerana]
XM_017062814.1	1.32333	0.001	-10.37	leucine-rich repeat flightless-interacting protein 2-like isoform X3 [Apis dorsata]
XM_017062818.1	0.001	2.44333	11.2546	leucine-rich repeat flightless-interacting protein 2-like isoform X3 [Apis dorsata]
XM_017062820.1	0.001	1.02	9.99435	hemocytin isoform X1 [Apis cerana]
XM_017062828.1	5.40667	0.486667	-3.47373	dual specificity protein phosphatase Mpk3 [Apis cerana]
XM_017062829.1	3.86667	0.001	-11.9169	small glutamine-rich tetratricopeptide repeat-containing protein beta-like [Apis cerana]
XM_017062831.1	1.14333	0.001	-10.159	Glutamate [NMDA] receptor subunit 3A [Habropoda laboriosa]
XM_017062834.1	4.82	0.001	-12.2348	ubiquitin-like modifier-activating enzyme atg7 isoform X1 [Apis cerana]
XM_017062838.1	0.926667	0.001	-9.85591	kelch-like ECH-associated protein 1 [Apis cerana]
XM_017062850.1	0.001	2.00333	10.9682	A-kinase anchor protein 9-like isoform X5 [Apis cerana]
XM_017062895.1	0.001	0.72	9.49185	protein ELYS isoform X2 [Apis cerana]
XM_017062924.1	30.66	10.5767	-1.53547	PDZ domain-containing protein GIPC3 [Apis cerana]
XM_017063006.1	53.8433	25.2333	-1.09344	ATP-binding cassette sub-family G member 4-like isoform X1 [Apis florea]
XM_017063020.1	0.536667	0.001	-9.06788	peroxidasin [Apis cerana]
XM_017063051.1	0.001	1.27	10.3106	carboxyl-terminal PDZ ligand of neuronal nitric oxide synthase protein-like isoform X1 [Apis cerana]
XM_017063056.1	0.001	0.683333	9.41645	capon-like protein isoform X2 [Apis cerana]
XM_017063071.1	0.633333	0.001	-9.30682	transcriptional repressor p66-beta isoform X2 [Apis mellifera]
XM_017063091.1	4.86333	0.001	-12.2477	probable cytosolic iron-sulfur protein assembly protein Ciao1 isoform X1 [Apis cerana]
XM_017063117.1	1.05	0.001	-10.0362	USP6 N-terminal-like protein isoform X2 [Apis cerana]
XM_017063173.1	13.35	34.0033	1.34884	serine-rich adhesin for platelets isoform X6 [Polistes dominula]
XM_017063207.1	25.66	12.8233	-1.00075	protein kinase 4-like isoform X3 [Apis cerana]
XM_017063208.1	4.85	0.233333	-4.37752	protein kinase 4-like isoform X1 [Apis cerana]
XM_017063295.1	26.29	8.46333	-1.63522	stress-induced-phosphoprotein 1-like [Apis dorsata]
XM_017063382.1	34.7567	14.2967	-1.28161	AAEL001143-PA [Aedes aegypti]
XM_017063417.1	5.54	0.753333	-2.87853	tRNA (cytosine(34)-C(5))-methyltransferase isoform X1 [Apis cerana]
XM_017063444.1	6.76667	21.9433	1.69727	DNA damage-regulated autophagy modulator protein 1-like isoform X1 [Apis cerana]
XM_017063457.1	0.001	0.88	9.78136	LOW QUALITY PROTEIN: plexin-A4 [Apis cerana]
XM_017063547.1	13.9667	5.79	-1.27035	SAFB-like transcription modulator [Apis cerana]
XM_017063577.1	0.001	1.04	10.0224	patronin isoform X7 [Apis cerana]
XM_017063579.1	0.001	0.91	9.82972	patronin isoform X9 [Apis cerana]
XM_017063585.1	0.001	0.943333	9.88162	patronin isoform X14 [Apis cerana]
XM_017063617.1	8.39667	2.72	-1.62621	helicase, partial [Oryctes borbonicus]
XM_017063639.1	88.37	38.63	-1.19384	sterol regulatory element-binding protein 1 isoform X1 [Apis cerana]
XM_017063659.1	8.37333	2.50667	-1.74003	huntingtin-interacting protein 1 isoform X1 [Apis cerana]
XM_017063665.1	2.54	0.001	-11.3106	3-hydroxy-3-methylglutaryl-coenzyme A reductase [Apis cerana]
XM_017063673.1	0.733333	0.001	-9.51833	dedicator of cytokinesis protein 9 isoform X3 [Apis cerana]
XM_017063719.1	1.75	0.001	-10.7731	GON-4-like protein [Apis cerana]
XM_017063728.1	0.58	0.001	-9.17991	diacylglycerol kinase eta [Apis cerana]
XM_017063729.1	12.18	4.03667	-1.59328	protein CASC3 isoform X2 [Apis cerana]
XM_017063755.1	72.9967	169.167	1.21254	abaecin [Apis cerana]
XM_017063772.1	0.873333	0.001	-9.77039	DNA repair protein RAD50 isoform X1 [Apis cerana]
XM_017063775.1	101.23	49.8167	-1.02294	protein disulfide-isomerase [Apis cerana]
XM_017063843.1	50.84	20.6567	-1.29936	5'-AMP-activated protein kinase catalytic subunit alpha-2 [Apis cerana]
XM_017063896.1	3.22333	0.001	-11.6543	DDB1- and CUL4-associated factor 10 isoform X2 [Apis cerana]
XM_017063906.1	1.37	0.001	-10.42	L-2-hydroxyglutarate dehydrogenase, mitochondrial isoform X1 [Apis cerana]
XM_017063915.1	0.001	6.14333	12.5848	L-2-hydroxyglutarate dehydrogenase, mitochondrial isoform X2 [Apis cerana]
XM_017063923.1	0.723333	0.001	-9.49852	L-2-hydroxyglutarate dehydrogenase, mitochondrial isoform X1 [Apis cerana]
XM_017063933.1	1.55333	0.001	-10.6012	L-2-hydroxyglutarate dehydrogenase, mitochondrial isoform X1 [Apis cerana]
XM_017064064.1	3.24333	0.001	-11.6633	regulatory-associated protein of mTOR-like [Wasmannia auropunctata]
XM_017064092.1	11.3067	29.4067	1.37897	latrophilin Cirl-like isoform X1 [Apis cerana]
XM_017064096.1	17.71	36.82	1.05593	latrophilin Cirl-like isoform X3 [Apis cerana]
XM_017064111.1	0.001	0.263333	8.04075	proto-oncogene tyrosine-protein kinase ROS isoform X3 [Apis cerana]
XM_017064150.1	0.001	1.43	10.4818	peroxidase-like isoform X2 [Apis cerana]
XM_017064151.1	2.54333	14.1233	2.47329	peroxidase-like isoform X3 [Apis cerana]
XM_017064194.1	1.72	0.001	-10.7482	plexin-B isoform X2 [Apis cerana]
XM_017064195.1	45.42	19.19	-1.24297	plasminogen activator inhibitor 1 RNA-binding protein-like [Apis cerana]
XM_017064196.1	2.78	0.00666667	-8.7039	Fanconi anemia group J protein homolog isoform X1 [Apis cerana]
XM_017064197.1	0.001	1.68667	10.72	Fanconi anemia group J protein homolog isoform X2 [Apis cerana]
XM_017064201.1	0.001	2.73333	11.4164	synaptic vesicle glycoprotein 2A isoform X2 [Apis cerana]
XM_017064243.1	3.55667	1.16667	-1.60813	BTB/POZ domain-containing protein 8 [Melipona quadrifasciata]
XM_017064255.1	0.001	3.04	11.5699	Protein winged eye [Eufriesea mexicana]
XM_017064290.1	4.24667	0.001	-12.0521	protein tweety isoform X1 [Apis mellifera]
XM_017064337.1	17.22	5.03	-1.77545	zinc finger protein 582 [Apis cerana]
XM_017064412.1	0.001	0.426667	8.73697	serine/threonine-protein kinase GIN4-like [Apis cerana]
XM_017064421.1	7.62667	15.91	1.06081	protein neuralized isoform X1 [Apis cerana]
XM_017064446.1	0.001	0.77	9.58871	protein neuralized isoform X4 [Apis cerana]
XM_017064466.1	197.023	410.367	1.05855	armadillo segment polarity protein isoform X1 [Apis cerana]
XM_017064494.1	10.8667	4.63667	-1.22875	pleckstrin homology domain-containing family M member 2, partial [Apis cerana]
XM_017064542.1	22.53	56.0933	1.31598	neuronal membrane glycoprotein M6-a isoform X1 [Apis cerana]
XM_017064549.1	0.001	3.56333	11.799	protein DGCR14 homolog isoform X2 [Apis cerana]
XM_017064663.1	71.4033	24.37	-1.55089	leucine-rich repeat and immunoglobulin-like domain-containing nogo receptor-interacting protein 2 [Apis cerana]
XM_017064675.1	0.736667	0.001	-9.52487	multidrug resistance protein homolog 49 isoform X2 [Apis cerana]
XM_017064676.1	0.001	0.546667	9.09452	multidrug resistance protein homolog 49 isoform X2 [Apis cerana]
XM_017064688.1	0.001	1.69	10.7228	lachesin-like isoform X1 [Apis cerana]
XM_017064696.1	0.001	0.983333	9.94154	irregular chiasm C-roughest protein-like isoform X2 [Apis cerana]
XM_017064722.1	0.001	0.463333	8.85591	casein kinase I isoform X2 [Apis cerana]
XM_017064793.1	69.6033	152.813	1.13454	PVF1 variant 1 precursor, partial [Apis mellifera carnica]
XM_017064815.1	0.001	1.58667	10.6318	CD151 antigen-like [Apis cerana]
XM_017064837.1	4.78333	0.001	-12.2238	solute carrier family 25 member 40-like [Apis cerana]
XM_017064838.1	34.09	14.05	-1.27878	glucosidase 2 subunit beta [Apis cerana]
XM_017064839.1	28.0933	9.94667	-1.49794	caprin homolog [Apis mellifera]
XM_017064913.1	0.001	8.85	13.1115	transmembrane protein 53-B [Apis mellifera]
XM_017065030.1	0.69	0.001	-9.43045	AF4/FMR2 family member 4-like isoform X1 [Apis cerana]
XM_017065078.1	22.3967	0.0333333	-9.3921	2-oxoglutarate dehydrogenase, mitochondrial isoform X3 [Apis cerana]
XM_017065143.1	18.59	4.6	-2.01482	protein argonaute-2-like [Apis cerana]
XM_017065160.1	2.41667	0.001	-11.2388	PRKCA-binding protein isoform X3 [Apis cerana]
XM_017065231.1	0.001	3.28	11.6795	60S ribosomal protein L3 [Apis cerana]
XM_017065267.1	0.96	0.001	-9.90689	inositol hexakisphosphate and diphosphoinositol-pentakisphosphate kinase 2 isoform X9 [Apis cerana]
XM_017065268.1	5.86333	0.001	-12.5175	inositol hexakisphosphate and diphosphoinositol-pentakisphosphate kinase 2 isoform X10 [Apis cerana]
XM_017065270.1	113.21	52.7267	-1.1024	trehalase-like [Apis cerana]
XM_017065309.1	11.9133	3.54333	-1.7494	nucleolar protein 58-like [Apis cerana]
XM_017065330.1	4.06667	0.001	-11.9896	PH-interacting protein isoform X1 [Apis cerana]
XM_017065407.1	64.5567	24.1533	-1.41834	endochitinase [Apis cerana]
XM_017065408.1	15.1867	97.04	2.67577	endochitinase [Apis cerana]
XM_017065410.1	81.2933	35.2	-1.20756	endochitinase [Apis cerana]
XM_017065417.1	2.98333	0.001	-11.5427	otoferlin-like isoform X3 [Apis cerana]
XM_017065449.1	5.65667	0.001	-12.4657	metallophosphoesterase 1 homolog [Apis cerana]
XM_017065457.1	93.6167	33.85	-1.46761	caspase-1-like [Apis cerana]
XM_017065462.1	167.327	82.37	-1.02248	DNA-directed RNA polymerase III subunit RPC1-like [Apis dorsata]
XM_017065467.1	42.8733	90.7033	1.08107	mitochondrial import inner membrane translocase subunit Tim13-like [Apis mellifera]
XM_017065470.1	4	0.54	-2.88897	kinesin-related protein 4-like isoform X1 [Apis mellifera]
XM_017065479.1	6.90667	1.72	-2.00558	probable glutamine--tRNA ligase [Apis cerana]
XM_017065492.1	0.616667	0.001	-9.26835	protein dopey-1 homolog isoform X1 [Apis cerana]
XM_017065493.1	5.18	0.336667	-3.94356	protein dopey-1 homolog isoform X2 [Apis cerana]
XM_017065495.1	1.27667	0.001	-10.3182	protein dopey-1 homolog isoform X1 [Apis cerana]
XM_017065504.1	0.001	9.63667	13.2343	venom acid phosphatase Acph-1-like isoform X2 [Apis cerana]
XM_017065517.1	1.55	0.001	-10.5981	la-related protein 7 [Apis cerana]
XM_017065524.1	1.26	0.001	-10.2992	protein ECT2 isoform X3 [Apis cerana]
XM_017065534.1	22.98	7.22	-1.67031	muscle-like isoform 1 protein [Lasius niger]
XM_017065549.1	25.45	12.5167	-1.02382	heparan-alpha-glucosaminide N-acetyltransferase-like isoform X2 [Apis cerana]
XM_017065633.1	11.5833	5.45667	-1.08596	DENN domain-containing protein 4C [Apis cerana]
XM_017065650.1	147.84	67.9	-1.12255	glutamine--fructose-6-phosphate aminotransferase [isomerizing] 2 isoform X2 [Apis cerana]
XM_017065725.1	19.9833	7.42	-1.42931	ATP-binding cassette sub-family F member 2 [Apis mellifera]
XM_017065765.1	56.54	25.7033	-1.13732	histone H1A, sperm-like [Apis cerana]
XM_017065768.1	0.001	1.57333	10.6196	protein lethal(2)denticleless isoform X2 [Apis cerana]
XM_017065814.1	0.001	0.633333	9.30682	sodium-dependent neutral amino acid transporter B(0)AT2 isoform X3 [Megachile rotundata]
XM_017065815.1	25.2267	9.08333	-1.47366	TNF receptor-associated factor 3 [Apis cerana]
XM_017065867.1	4.21333	1.47667	-1.51262	nucleoporin NUP188 homolog [Apis cerana]
XM_017065888.1	0.85	0.001	-9.73132	protein lap4 isoform X2 [Apis cerana]
XM_017065895.1	10.24	3.1	-1.72388	protein lap4 isoform X8 [Apis cerana]
XM_017065961.1	0.613333	0.001	-9.26053	multidrug resistance-associated protein 1 [Apis cerana]
XM_017065966.1	6.69	16.8167	1.32981	sialin-like isoform X1 [Apis cerana]
XM_017065969.1	0.001	0.566667	9.14636	sialin-like isoform X1 [Apis cerana]
XM_017066018.1	526.913	1086.44	1.04397	Histone H3c [Culex quinquefasciatus]
XM_017066044.1	0.00333333	2.05333	9.26679	motile sperm domain-containing protein 1-like isoform X1 [Apis mellifera]
XM_017066046.1	10.0367	3.33	-1.59169	protein wings apart-like isoform X1 [Apis cerana]
XM_017066071.1	16.1467	6.4	-1.33509	LETM1 and EF-hand domain-containing protein anon-60Da, mitochondrial [Apis cerana]
XM_017066087.1	0.001	1.36333	10.4129	cytoplasmic polyadenylation element-binding protein 1 isoform X2 [Apis cerana]
XM_017066088.1	1.98	0.001	-10.9513	cytoplasmic polyadenylation element-binding protein 1 isoform X2 [Apis cerana]
XM_017066157.1	0.001	6.40333	12.6446	hairy/enhancer-of-split related with YRPW motif protein 1 isoform X1 [Apis cerana]
XM_017066244.1	0.44	0.001	-8.78136	protein purity of essence isoform X2 [Apis cerana]
XM_017066252.1	10.85	4.74333	-1.19372	biorientation of chromosomes in cell division protein 1-like 1-like isoform X1 [Apis dorsata]
XM_017066284.1	0.001	2.50667	11.2916	palmitoyltransferase ZDHHC9 isoform X1 [Apis cerana]
XM_017066329.1	62.5633	143.983	1.20251	MOB kinase activator-like 2-like isoform X1 [Apis dorsata]
XM_017066354.1	18.7267	0.001	-14.1928	C-terminal-binding protein isoform X6 [Apis mellifera]
XM_017066377.1	8.82	2.45667	-1.84408	dentin sialophosphoprotein-like [Apis dorsata]
XM_017066393.1	0.74	0.001	-9.53138	cadherin-23 isoform X3 [Apis cerana]
XM_017066436.1	17.2767	4.68333	-1.88322	eukaryotic translation initiation factor 3 subunit C [Apis cerana]
XM_017066492.1	12.1633	3.97	-1.61533	xanthine dehydrogenase isoform X1 [Apis cerana]
XM_017066497.1	2.81	0.001	-11.4564	nardilysin-like isoform X1 [Apis cerana]
XM_017066561.1	98.2433	46.1633	-1.08961	cytochrome P450 6a2-like [Bombus impatiens]
XM_017066594.1	0.001	1.24333	10.28	probable cytochrome P450 6a14 [Apis cerana]
XM_017066641.1	9.30333	3.51	-1.40628	AAEL008714-PA [Aedes aegypti]
XM_017066657.1	1.41667	0.001	-10.4683	DEP domain-containing protein 5 isoform X6 [Apis cerana]
XM_017066716.1	21.1133	7.19667	-1.55275	spermidine synthase isoform X1 [Apis cerana]
XM_017066727.1	14.84	29.9433	1.01274	protein odd-skipped-like [Apis cerana]
XM_017066767.1	65.7	32.2733	-1.02555	NADH-ubiquinone oxidoreductase 75 kDa subunit, mitochondrial [Apis cerana]
XM_017066789.1	1.33333	0.001	-10.3808	transmembrane protein 145-like isoform X2 [Apis cerana]
XM_017066879.1	2.31	0.001	-11.1737	protein SMG9 isoform X2 [Apis cerana]
XM_017066881.1	0.09	7.06667	6.29496	dentin sialophosphoprotein isoform X1 [Ceratina calcarata]
XM_017067001.1	45.4533	19.6233	-1.21182	moesin/ezrin/radixin homolog 1-like isoform X4 [Apis dorsata]
XM_017067033.1	0.001	1.02	9.99435	superkiller viralicidic activity 2-like 2 isoform X2 [Apis cerana]
XM_017067037.1	22.4067	9.89	-1.17989	importin-7-like isoform X1 [Apis dorsata]
XM_017067044.1	7.97333	1.65	-2.27272	endoribonuclease Dicer [Apis cerana]
XM_017067099.1	0.001	3.19333	11.6408	ferrochelatase, mitochondrial [Apis cerana]
XM_017067115.1	13.78	47.6633	1.7903	glycine, alanine and asparagine-rich protein [Camponotus floridanus]
XM_017067160.1	81.4667	39.9333	-1.02862	IWS1-like protein isoform X2 [Apis cerana]
XM_017067199.1	13.4767	4.54333	-1.56864	bone morphogenetic protein receptor type-2 [Apis cerana]
XM_017067207.1	1.12	0.001	-10.1293	zinc finger protein on ecdysone puffs isoform X2 [Apis cerana]
XM_017067213.1	22.6467	10.0567	-1.17115	15-hydroxyprostaglandin dehydrogenase [NAD(+)] [Eufriesea mexicana]
XM_017067227.1	0.426667	0.001	-8.73697	fasciclin-2 isoform X2 [Apis cerana]
XM_017067234.1	1.23333	0.001	-10.2683	15-hydroxyprostaglandin dehydrogenase [NAD(+)]-like isoform X2 [Apis dorsata]
XM_017067277.1	5.16333	0.03	-7.4272	methyltransferase-like protein 13 [Apis cerana]
XM_017067316.1	0.133333	2.81667	4.40088	arrestin red cell isoform X2 [Apis mellifera]
XM_017067320.1	9.24333	4.46333	-1.05029	cyclin-T isoform X1 [Apis cerana]
XM_017067461.1	9.71667	2.64667	-1.87628	probable WRKY transcription factor protein 1 [Apis cerana]
YP_003735174.1	12.95	60.8367	2.23199	cytochrome c oxidase subunit III (mitochondrion) [Apis cerana]
YP_003735177.1	150.247	413.967	1.46218	NADH dehydrogenase subunit 4 (mitochondrion) [Apis cerana]
YP_003735181.1	151.883	485.587	1.67677	NADH dehydrogenase subunit 1 (mitochondrion) [Apis cerana]
