# Supplementary material for: Immune Response of Eastern Honeybee Worker to Nosema ceranae Infection Revealed by Transcriptomic Investigation
Source: Insects. 2021 Aug 14;12(8):728. doi: 10.3390/insects12080728 (PMC8396959; doi:10.3390/insects12080728)
Supplement: Supplementary file 1 [file insects-12-00728-s001.zip › Table S4.xlsx]

## Sheet: Sheet1
Table S4. Information about the specific DEGs in AcCK2 vs AcT2 comparison group.
Gene ID	FPKM in AcCK1 group	FPKM in AcT1 group	Log2(Fold change)	Nr annotation
TCONS_00000407	1.31667	0.001	-10.3627	fasciclin-1 isoform X1 [Apis florea]
TCONS_00000541	0.001	4.73667	12.2097	uncharacterized protein LOC552029 isoform X3 [Apis mellifera]
TCONS_00000620	0.001	4.69667	12.1974	epimerase family protein SDR39U1-like [Apis mellifera]
TCONS_00000623	3.53	0.001	-11.7855	epimerase family protein SDR39U1-like [Apis dorsata]
TCONS_00000661	1.68333	0.001	-10.7171	intracellular protein transport protein USO1-like isoform X2 [Apis mellifera]
TCONS_00001341	10.0867	0.001	-13.3002	AAEL009711-PA, partial [Aedes aegypti]
TCONS_00001423	0.001	4.05667	11.9861	RUN and FYVE domain-containing protein 2-like isoform X5 [Apis mellifera]
TCONS_00001470	1.19667	0.001	-10.2248	WD repeat-containing protein 26 [Apis florea]
TCONS_00001707	4.51	0.001	-12.1389	lipid storage droplets surface-binding protein 2-like [Apis dorsata]
TCONS_00001708	0.001	38.11	15.2179	lipid storage droplets surface-binding protein 2-like isoform X1 [Apis florea]
TCONS_00002089	2.54333	0.001	-11.3125	rabenosyn-5-like [Apis dorsata]
TCONS_00002290	0.836667	0.001	-9.70851	sarcospan isoform X2 [Apis florea]
TCONS_00002343	5.29667	0.001	-12.3709	protoheme IX farnesyltransferase, mitochondrial-like [Apis dorsata]
TCONS_00002519	1.32333	0.001	-10.37	transient receptor potential channel pyrexia-like [Apis dorsata]
TCONS_00002592	0.001	3.42667	11.7426	FH2 domain-containing protein 1 [Camponotus floridanus]
TCONS_00002600	0.753333	0.001	-9.55714	DNA repair protein complementing XP-G cells-like isoform X1 [Apis mellifera]
TCONS_00002612	0.633333	0.001	-9.30682	broad-complex core protein isoforms 1/2/3/4/5 isoform X2 [Apis mellifera]
TCONS_00002619	6.16333	0.17	-5.1801	broad-complex core protein isoforms 1/2/3/4/5 isoform X4 [Apis mellifera]
TCONS_00002628	0.001	3.82333	11.9006	LOW QUALITY PROTEIN: transmembrane protease serine 9-like [Apis florea]
TCONS_00002632	5.23333	0.001	-12.3535	ETS homologous factor-like [Apis dorsata]
TCONS_00002650	0.91	0.001	-9.82972	phosphoribosylformylglycinamidine synthase [Apis mellifera]
TCONS_00002732	1.09333	0.001	-10.0945	kinesin 3B isoform X9 [Apis mellifera]
TCONS_00002986	2.92333	0.001	-11.5134	stromal membrane-associated protein 1-like [Apis dorsata]
TCONS_00003426	0.001	4.59333	12.1653	phosphatidylinositol 3-kinase catalytic subunit type 3-like isoform X2 [Apis dorsata]
TCONS_00003752	0.001	6.45333	12.6558	TM2 domain-containing protein CG11103-like [Apis mellifera]
TCONS_00003881	0.633333	0.001	-9.30682	aftiphilin-like isoform X1 [Apis mellifera]
TCONS_00003898	1.53	0.001	-10.5793	unconventional prefoldin RPB5 interactor 1, partial [Apis florea]
TCONS_00004194	2.34333	0.0133333	-7.45738	sodium-dependent neutral amino acid transporter B(0)AT2 isoform X3 [Megachile rotundata]
TCONS_00004388	1.53333	0.001	-10.5825	F-box/LRR-repeat protein 2-like isoformX1 [Apis mellifera]
TCONS_00004389	1.53667	0.001	-10.5856	uncharacterized F-box/LRR-repeat protein C02F5.7 isoform X3 [Apis florea]
TCONS_00004455	6.24333	0.001	-12.6081	FCH domain only protein 2-like isoform X3 [Apis mellifera]
TCONS_00004465	0.001	22.7933	14.4763	protein disulfide-isomerase A3-like [Apis dorsata]
TCONS_00004513	0.946667	0.001	-9.88671	TBC1 domain family member 20-like isoform X1 [Apis dorsata]
TCONS_00004670	0.916667	0.001	-9.84025	tetraspanin-31-A-like isoform X1 [Apis dorsata]
TCONS_00004706	0.001	2.11667	11.0476	microtubule-associated protein 4 [Bombus terrestris]
TCONS_00004709	0.2	40.56	7.66391	myosin light chain alkali-like isoformX4 [Apis mellifera]
TCONS_00004938	2.36667	0.001	-11.2086	1-phosphatidylinositol 3-phosphate 5-kinase-like isoform X1 [Apis mellifera]
TCONS_00005056	2.52667	0.001	-11.303	LOW QUALITY PROTEIN: GTPase-activating protein and VPS9 domain-containing protein 1 [Apis florea]
TCONS_00005544	1.32	0.001	-10.3663	nardilysin isoform X3 [Apis mellifera]
TCONS_00005558	3.55667	0.0266667	-7.05934	filaggrin-like isoform X4 [Apis mellifera]
TCONS_00006054	4.01667	0.001	-11.9718	cytochrome P450 6a2-like [Bombus impatiens]
TCONS_00006064	0.001	30.67	14.9045	cytochrome P450 6AS5 [Apis mellifera]
TCONS_00006208	0.236667	5.73667	4.59928	LOW QUALITY PROTEIN: talin-1 [Apis florea]
TCONS_00006209	2.77667	0.001	-11.4391	LOW QUALITY PROTEIN: talin-1 [Apis florea]
TCONS_00006658	1.72667	0.001	-10.7538	afadin isoform X6 [Apis mellifera]
TCONS_00006802	0.773333	0.001	-9.59495	myosin-IIIa isoform X2 [Apis mellifera]
TCONS_00006903	3.86667	0.001	-11.9169	cation-dependent mannose-6-phosphate receptor-like [Apis florea]
TCONS_00006932	0.89	0.001	-9.79766	GF19462 [Drosophila ananassae]
TCONS_00007109	0.786667	0.001	-9.61961	Wee1-like protein kinase [Apis mellifera]
TCONS_00007503	7.57333	0.001	-12.8867	GJ23493 [Drosophila virilis]
TCONS_00007508	0.001	8.97	13.1309	WAS/WASL-interacting protein family member 1-like [Camponotus floridanus]
TCONS_00007763	0.906667	0.001	-9.82443	LOW QUALITY PROTEIN: serine/threonine-protein kinase 11-interacting protein-like [Apis mellifera]
TCONS_00008525	0.001	6.13	12.5817	phosducin-like protein-like isoform 1 [Apis mellifera]
TCONS_00008641	0.94	0.001	-9.87652	microprocessor complex subunit DGCR8 isoform X1 [Megachile rotundata]
TCONS_00008840	0.001	14.33	13.8068	stress-activated protein kinase JNK isoform X6 [Bombus terrestris]
TCONS_00009038	3.45	0.001	-11.7524	autophagy protein 12-like isoform X2 [Apis dorsata]
TCONS_00009142	0.001	8.38	13.0327	TAR DNA-binding protein 43-like isoform X4 [Apis dorsata]
TCONS_00009485	2.68	0.001	-11.388	probable phosphorylase b kinase regulatory subunit alpha isoform X1 [Apis florea]
TCONS_00009491	1.99667	0.0133333	-7.22641	translation initiation factor eIF-2B subunit epsilon [Apis florea]
TCONS_00009515	2.90667	0.001	-11.5051	mediator of RNA polymerase II transcription subunit 15 [Megachile rotundata]
TCONS_00009517	0.001	17.82	14.1212	mediator of RNA polymerase II transcription subunit 15 [Megachile rotundata]
TCONS_00009550	0.001	1.81667	10.8271	leucine-rich repeat serine/threonine-protein kinase 1-like [Apis mellifera]
TCONS_00009673	0.001	2.00667	10.9706	histone-lysine N-methyltransferase SETD1B-like isoform 1 [Apis mellifera]
TCONS_00009844	0.001	0.736667	9.52487	WD repeat-containing protein 47 isoform X3 [Apis mellifera]
TCONS_00009850	0.7	0.001	-9.45121	LOW QUALITY PROTEIN: probable E3 ubiquitin-protein ligase MYCBP2-like [Apis dorsata]
TCONS_00010578	0.001	6.12333	12.5801	cytokine receptor isoform X2 [Apis florea]
TCONS_00010598	0.001	7.06333	12.7861	ras-related GTP-binding protein D-like isoform X1 [Apis mellifera]
TCONS_00010651	0.001	4.45667	12.1217	protein disulfide-isomerase A6-like [Apis dorsata]
TCONS_00010659	0.001	1.59	10.6348	histone demethylase UTY isoform X1 [Megachile rotundata]
TCONS_00010724	0.001	3.55	11.7936	SNF-related serine/threonine-protein kinase-like [Apis mellifera]
TCONS_00010810	1.35333	0.001	-10.4023	mucin-5AC-like isoform X1 [Apis mellifera]
TCONS_00010836	1.46667	0.001	-10.5183	secretion-regulating guanine nucleotide exchange factor-like isoform X2 [Apis dorsata]
TCONS_00010839	0.001	4.48667	12.1314	E3 ubiquitin-protein ligase Nedd-4-like isoform X6 [Apis dorsata]
TCONS_00010922	1.71667	0.001	-10.7454	ninjurin-1-like isoform X1 [Apis mellifera]
TCONS_00010982	1.83333	0.001	-10.8403	heat shock factor protein isoform X4 [Apis mellifera]
TCONS_00011060	1.74667	0.001	-10.7704	LOW QUALITY PROTEIN: MATH and LRR domain-containing protein PFE0570w-like [Apis florea]
TCONS_00011129	16.3367	48.1867	1.56052	titin isoform X12 [Apis mellifera]
TCONS_00011184	0.001	5.68333	12.4725	vanin-like protein 1 [Apis florea]
TCONS_00011602	0.001	19.2533	14.2328	transmembrane 9 superfamily member 3 [Apis mellifera]
TCONS_00011641	0.001	6.36	12.6348	Anopheles gambiae str. PEST AGAP012587-PA [Anopheles gambiae str. PEST]
TCONS_00011717	1.21667	0.001	-10.2487	protein tyrosine phosphatase type IVA 1 [Apis mellifera]
TCONS_00011730	0.001	2.52333	11.3011	solute carrier organic anion transporter family member 4A1-like isoform X1 [Apis dorsata]
TCONS_00011754	0.001	2.81333	11.4581	protein tilB homolog [Apis mellifera]
TCONS_00012529	0.001	8.28	13.0154	cytochrome b561 domain-containing protein 1-like [Apis mellifera]
TCONS_00013141	0.001	105.323	16.6845	LOW QUALITY PROTEIN: aminoacylase-1 [Apis florea]
TCONS_00013159	0.001	9	13.1357	transmembrane protein 50A-like [Apis mellifera]
TCONS_00013532	0.001	2.85	11.4767	carboxylesterase 5A-like [Apis dorsata]
TCONS_00013696	3.80667	0.001	-11.8943	carboxypeptidase D isoform X1 [Apis florea]
TCONS_00014842	2.06333	0.001	-11.0108	enhancer of mRNA-decapping protein 4 [Apis mellifera]
TCONS_00015030	0.666667	0.001	-9.38082	LOW QUALITY PROTEIN: homeotic protein spalt-major-like, partial [Apis mellifera]
TCONS_00015063	0.64	0.001	-9.32193	nuclear factor of activated t-cells 5-like isoform x4 protein [Lasius niger]
TCONS_00015097	0.001	0.716667	9.48516	Protein FAM179B [Acromyrmex echinatior]
TCONS_00015236	0.001	3.48333	11.7663	GJ11501 [Drosophila virilis]
TCONS_00015244	10.3267	0.9	-3.52031	cleavage and polyadenylation specificity factor subunit CG7185 isoform X2 [Bombus terrestris]
TCONS_00015635	1.44667	0.001	-10.4985	serine/threonine-protein kinase PRP4 homolog isoform X1 [Apis florea]
TCONS_00016024	1.24333	0.001	-10.28	stranded at second, isoform A [Drosophila melanogaster]
TCONS_00016025	0.696667	0.001	-9.44432	epidermal cell surface receptor, partial [Lasius niger]
TCONS_00016031	235.82	70.4133	-1.74377	polyribonucleotide nucleotidyltransferase 1, mitochondrial-like [Apis dorsata]
TCONS_00016045	0.001	8.27	13.0137	probable maleylacetoacetate isomerase 2 [Apis mellifera]
TCONS_00016119	0.001	1.40667	10.4581	alpha-mannosidase 2 isoform X1 [Apis mellifera]
TCONS_00016660	0.001	3.44667	11.751	beta amyloid protein precursor-like isoform X1 [Apis mellifera]
TCONS_00016736	6.63	0.001	-12.6948	D-glucuronyl C5-epimerase-like isoform X1 [Apis dorsata]
TCONS_00017190	1	0.001	-9.96578	glucose dehydrogenase [FAD, quinone]-like [Apis dorsata]
TCONS_00017312	1.85	0.001	-10.8533	T-complex protein 11-like protein 1-like isoform X2 [Apis mellifera]
TCONS_00017422	0.001	5.62333	12.4572	matrix metalloproteinase-14-like isoform X4 [Apis dorsata]
TCONS_00017495	0.45	0.001	-8.81378	LOW QUALITY PROTEIN: hyaluronan mediated motility receptor-like [Apis florea]
TCONS_00017659	1.19333	0.001	-10.2208	probable cytochrome P450 6a13-like [Apis dorsata]
TCONS_00017770	0.001	5.97333	12.5443	GMP reductase 2-like [Apis dorsata]
TCONS_00018020	2.68333	0.001	-11.3898	protein numb isoform X2 [Apis florea]
TCONS_00018435	1.64667	0.001	-10.6853	metabotropic glutamate receptor-like protein R-like [Apis mellifera]
TCONS_00018783	0.001	5.26	12.3608	transmembrane 9 superfamily member 4-like isoform 1 [Apis mellifera]
TCONS_00019599	0.001	0.796667	9.63783	protein toll-like [Apis dorsata]
TCONS_00019693	0.001	4.05333	11.9849	E3 ubiquitin-protein ligase parkin-like isoform 1 [Apis mellifera]
TCONS_00019718	12.4267	0.98	-3.66451	acylamino-acid-releasing enzyme-like isoform X2 [Apis mellifera]
TCONS_00020128	4.04	0.001	-11.9801	ubiquitin carboxyl-terminal hydrolase 32 [Lasius niger]
TCONS_00020328	1.56667	0.001	-10.6135	A-kinase anchor protein 17A-like [Apis mellifera]
TCONS_00020329	0.001	1.21667	10.2487	A-kinase anchor protein 17A-like [Apis dorsata]
TCONS_00020487	1.06667	0.001	-10.0589	tudor domain-containing protein 1 [Apis florea]
TCONS_00020743	0.001	1.94333	10.9243	ras-GEF domain-containing family member 1B-like [Apis dorsata]
TCONS_00020809	5.98	0.001	-12.5459	membrane metallo-endopeptidase-like 1-like isoform X2 [Apis mellifera]
TCONS_00021310	1.07	0.001	-10.0634	conserved oligomeric Golgi complex subunit 2-like isoform X1 [Apis dorsata]
TCONS_00021320	0.001	14.2867	13.8024	calcineurin subunit B type 2-like [Apis dorsata]
TCONS_00021480	1.78	0.001	-10.7977	AAEL009056-PA [Aedes aegypti]
TCONS_00021495	0.001	3.06	11.5793	catenin delta-2 isoform X7 [Apis florea]
TCONS_00021497	2.42333	0.001	-11.2428	catenin delta-2-like [Apis dorsata]
TCONS_00021576	6.28333	0.001	-12.6173	Nuclear factor related to kappa-B-binding protein [Harpegnathos saltator]
TCONS_00022238	1.95	0.001	-10.9293	gustatory receptor 10 isoform X1 [Apis mellifera]
TCONS_00022243	0.001	2.73667	11.4182	biotin--protein ligase isoform X2 [Apis mellifera]
TCONS_00022851	1.99667	0.001	-10.9634	Sentrin-specific protease 6 [Camponotus floridanus]
TCONS_00022925	249.283	75.17	-1.72956	probable tRNA (guanine(26)-N(2))-dimethyltransferase-like [Apis mellifera]
TCONS_00022954	1.05667	0.001	-10.0453	mucin-6-like [Apis dorsata]
TCONS_00023506	0.001	5.32333	12.3781	Golgi integral membrane protein 4-like isoform X6 [Apis dorsata]
TCONS_00023540	0.001	5.56	12.4409	carbohydrate sulfotransferase 4-like isoform X1 [Apis dorsata]
TCONS_00023563	1.16333	0.001	-10.184	ecdysone receptor isoform X1 [Apis florea]
TCONS_00023645	0.646667	0.001	-9.33688	protein DDI1 homolog 2-like isoform X1 [Apis mellifera]
TCONS_00023677	0.273333	0.001	-8.09452	titin-like [Apis mellifera]
TCONS_00024910	0.001	2.25333	11.1378	transient receptor potential channel pyrexia-like [Apis florea]
TCONS_00025891	0.001	1.07333	10.0679	Brinker [Lasius niger]
TCONS_00026101	0.001	4.16333	12.0235	nucleolar complex protein 4 homolog B isoform X1 [Apis florea]
TCONS_00026272	0.001	2.59	11.3387	band 3 anion transport protein isoform X4 [Bombus impatiens]
TCONS_00026674	0.816667	0.001	-9.6736	TBC1 domain family member 4-like isoform X1 [Apis dorsata]
TCONS_00026688	0.001	3.79333	11.8893	ras-responsive element-binding protein 1-like [Apis dorsata]
TCONS_00026740	0.84	0.001	-9.71425	ATP-binding cassette sub-family C member Sur isoform X1 [Apis mellifera]
TCONS_00026840	0.913333	0.001	-9.835	U4/U6.U5 tri-snRNP-associated protein 1-like isoformX1 [Apis mellifera]
TCONS_00027179	2.25333	0.001	-11.1378	LOW QUALITY PROTEIN: calcium uptake protein 1 homolog, mitochondrial-like [Apis florea]
TCONS_00027495	0.001	3.23	11.6573	MATH and LRR domain-containing protein PFE0570w-like [Bombus impatiens]
TCONS_00027525	1.81333	0.001	-10.8244	WD repeat-containing protein 89-like [Apis mellifera]
TCONS_00027562	0.293333	0.001	-8.1964	-
TCONS_00027611	0.001	3.38	11.7228	inositol hexakisphosphate kinase 2-like isoform X2 [Apis mellifera]
TCONS_00027956	2.97667	0.001	-11.5395	sodium/potassium-transporting ATPase subunit alpha isoform X4 [Apis florea]
TCONS_00028198	0.001	9.20333	13.1679	ADP-ribosylation factor 2 [Bombus terrestris]
TCONS_00028214	3.66667	0.001	-11.8403	ATP-dependent RNA helicase p62-like isoform X2 [Apis dorsata]
TCONS_00028324	1.28667	0.001	-10.3294	zinc finger protein 598-like isoform X1 [Apis dorsata]
TCONS_00028749	0.85	0.001	-9.73132	DNA polymerase alpha subunit B-like [Apis dorsata]
TCONS_00028785	2.99333	0.001	-11.5475	probable tyrosine--tRNA ligase, mitochondrial-like [Apis dorsata]
TCONS_00028900	0.813333	0.001	-9.6677	headcase protein isoform X2 [Apis florea]
TCONS_00028946	1.99	0.001	-10.9586	probable aspartate aminotransferase, cytoplasmic-like [Apis dorsata]
TCONS_00028950	0.716667	0.001	-9.48516	sodium-coupled neutral amino acid transporter 9 homolog [Apis florea]
TCONS_00028971	0.001	5.70667	12.4784	hippocampus abundant transcript 1 protein-like isoform X3 [Apis mellifera]
TCONS_00029015	3.87333	23.4333	2.59691	RING finger protein 44 isoform X2 [Apis florea]
TCONS_00029055	0.136667	0.001	-7.09452	dynein heavy chain 8, axonemal [Apis mellifera]
TCONS_00029098	0.556667	0.001	-9.12067	mucin-4-like isoform X6 [Apis mellifera]
TCONS_00029373	7.66	28.6467	1.90295	rho GTPase-activating protein 20-like isoform X3 [Apis dorsata]
TCONS_00029582	1.35667	0.001	-10.4059	4-aminobutyrate aminotransferase, mitochondrial-like isoformX1 [Apis mellifera]
TCONS_00030325	1.37	0.001	-10.42	LOW QUALITY PROTEIN: ATPase family AAA domain-containing protein 2-like [Apis florea]
TCONS_00030335	4.21	0.001	-12.0396	dystrobrevin beta isoform X1 [Apis mellifera]
TCONS_00030556	0.823333	0.001	-9.68533	rapamycin-insensitive companion of mTOR-like isoform X1 [Apis dorsata]
TCONS_00030797	2.34333	11.3733	2.27902	titin-like [Apis mellifera]
TCONS_00031139	0.001	5.16667	12.335	nitric oxide synthase-interacting protein homolog [Apis mellifera]
TCONS_00031149	0.936667	0.001	-9.87139	protein PFF0380w-like [Apis dorsata]
TCONS_00031246	11.8767	57.8533	2.28427	serine-threonine kinase receptor-associated protein-like [Apis mellifera]
TCONS_00031577	7.65333	0.02	-8.57994	phosphatidylinositol 5-phosphate 4-kinase type-2 beta-like isoformX1 [Apis mellifera]
TCONS_00031673	0.383333	0.001	-8.58246	ADP-ribosylation factor-like protein 4C-like isoform 1 [Apis mellifera]
TCONS_00032544	0.986667	0.001	-9.94642	Csa-calmodulin 6, partial [Cupiennius salei]
TCONS_00032838	6.98333	0.001	-12.7697	tensin-3-like isoform X1 [Apis dorsata]
TCONS_00032998	0.001	3.12667	11.6104	LOW QUALITY PROTEIN: ankyrin repeat and MYND domain-containing protein 2-like [Apis dorsata]
TCONS_00033494	0.786667	0.001	-9.61961	protein lingerer isoform X2 [Apis florea]
TCONS_00033726	1.86333	0.001	-10.8637	protein SERAC1-like isoform X1 [Apis dorsata]
TCONS_00033768	3.09333	0.001	-11.5949	epidermal growth factor receptor substrate 15-like 1-like isoform X2 [Apis dorsata]
TCONS_00033779	3.08333	0.001	-11.5903	serine/threonine-protein kinase phg2-like isoform X2 [Apis florea]
TCONS_00033896	0.633333	0.001	-9.30682	SH3 domain-containing kinase-binding protein 1-like isoform X3 [Apis florea]
TCONS_00034302	0.803333	0.001	-9.64985	structural maintenance of chromosomes protein 3-like [Apis dorsata]
TCONS_00034384	0.443333	0.001	-8.79225	nucleolar and coiled-body phosphoprotein 1-like isoform X2 [Apis mellifera]
TCONS_00034582	2.50667	30.6433	3.61173	fibrillin-1-like [Apis mellifera]
TCONS_00034591	0.001	1.35333	10.4023	neurofibromin isoform X5 [Orussus abietinus]
TCONS_00034592	5.79667	0.001	-12.501	neurofibromin isoform X5 [Orussus abietinus]
TCONS_00034616	0.573333	27.5167	5.58479	glucose-6-phosphate 1-epimerase isoform X1 [Bombus terrestris]
TCONS_00034627	0.001	0.476667	8.89684	nascent polypeptide-associated complex subunit alpha, muscle-specific form isoform X1 [Harpegnathos saltator]
TCONS_00034752	2.45	0.001	-11.2586	LON peptidase N-terminal domain and RING finger protein 3 [Apis florea]
TCONS_00034810	0.586667	0.001	-9.1964	LOW QUALITY PROTEIN: centrosomal protein of 135 kDa-like [Apis florea]
TCONS_00034952	2.76667	0.001	-11.4339	arginine-glutamic acid dipeptide repeats protein-like isoform X1 [Apis dorsata]
TCONS_00035332	0.001	13.9233	13.7652	dehydrogenase/reductase SDR family member 11-like isoform X5 [Apis dorsata]
TCONS_00035335	0.001	1.98	10.9513	rho1 guanine nucleotide exchange factor 2-like isoform X3 [Apis mellifera]
TCONS_00035714	1.29	17.0833	3.72715	inorganic phosphate cotransporter-like protein [Lasius niger]
TCONS_00035953	1.64333	0.001	-10.6824	activator of 90 kDa heat shock protein ATPase homolog 1 [Apis florea]
TCONS_00036056	4.27667	0.001	-12.0623	heterogeneous nuclear ribonucleoprotein R-like isoform X18 [Apis mellifera]
TCONS_00036181	0.676667	0.001	-9.4023	myosin-11-like isoform X1 [Apis dorsata]
TCONS_00036322	0.001	3.79667	11.8905	vacuolar protein sorting-associated protein 52 homolog isoform 1 [Apis mellifera]
TCONS_00036339	6.86	0.001	-12.744	ubiquitin-associated domain-containing protein 1 [Apis florea]
TCONS_00036965	0.8	0.001	-9.64386	-
TCONS_00037121	0.29	0.001	-8.17991	MAP kinase-interacting serine/threonine-protein kinase 2-like [Apis dorsata]
TCONS_00037226	1.63333	0.001	-10.6736	cystinosin homolog isoform X1 [Apis dorsata]
TCONS_00037391	0.001	15.37	13.9078	sphingolipid delta(4)-desaturase DES1-like isoform X1 [Apis dorsata]
TCONS_00037671	2.04667	0.001	-10.9991	cytosolic Fe-S cluster assembly factor NUBP1 homolog [Apis florea]
TCONS_00037986	0.01	4.46667	8.80305	liprin-alpha-2-like isoform X11 [Apis mellifera]
TCONS_00038029	0.001	3.43667	11.7468	probable cation-transporting ATPase 13A3-like isoform X3 [Apis mellifera]
TCONS_00038040	0.001	7.47	12.8669	LOW QUALITY PROTEIN: ATP-citrate synthase [Apis florea]
TCONS_00038481	2.69333	0.001	-11.3952	protein turtle isoform X8 [Apis mellifera]
TCONS_00038543	1.32333	0.001	-10.37	cubilin-like [Apis dorsata]
TCONS_00038624	0.001	3.48	11.7649	coiled-coil domain-containing protein 85C-like isoform X1 [Apis dorsata]
TCONS_00038672	9.18	34.9267	1.92776	LOW QUALITY PROTEIN: mucin-6-like [Pogonomyrmex barbatus]
TCONS_00039168	8.47667	84.2467	3.31305	NAD kinase-like isoform X2 [Apis mellifera]
TCONS_00039184	4.84333	0.001	-12.2418	uncharacterized protein LOC726322 isoform X4 [Apis mellifera]
TCONS_00039260	0.496667	0.001	-8.95613	centrosomal protein of 162 kDa-like isoform X2 [Apis dorsata]
TCONS_00039355	2.72667	0.001	-11.4129	facilitated trehalose transporter Tret1-like isoform X3 [Apis dorsata]
TCONS_00039417	2.75	0.001	-11.4252	protein Simiate [Apis florea]
TCONS_00039582	0.903333	0.001	-9.81911	aspartate aminotransferase, mitochondrial isoform 1 [Apis mellifera]
TCONS_00039933	5.28	0.001	-12.3663	60S ribosomal protein L28 [Apis mellifera]
TCONS_00040147	0.74	0.001	-9.53138	UPF0692 protein CG33108-like isoform X1 [Apis mellifera]
TCONS_00040188	0.533333	0.001	-9.05889	cysteine sulfinic acid decarboxylase-like isoform X1 [Apis dorsata]
TCONS_00040210	0.001	1.97	10.944	trafficking protein particle complex subunit 8-like isoform X4 [Apis mellifera]
TCONS_00040280	1.95333	0.001	-10.9317	proteasome subunit alpha type-5 isoform X1 [Megachile rotundata]
TCONS_00041195	0.136667	3.5	4.67862	tripeptidyl-peptidase 2 [Apis mellifera]
TCONS_00041391	4.33333	0.001	-12.0813	FAD synthase-like isoform X1 [Apis dorsata]
TCONS_00041475	0.986667	0.001	-9.94642	motile sperm domain-containing protein 2-like [Apis mellifera]
TCONS_00041678	0.001	2.23	11.1228	basement membrane-specific heparan sulfate proteoglycan core protein isoform X25 [Apis florea]
TCONS_00041730	2.00333	0.001	-10.9682	alpha-mannosidase 2 isoform X5 [Apis mellifera]
TCONS_00041806	0.001	1.52667	10.5762	protein ELYS-like isoform X2 [Apis mellifera]
TCONS_00042063	0.001	11.7667	13.5224	tafazzin homolog isoform X3 [Apis mellifera]
TCONS_00042109	3.37333	0.001	-11.72	rhythmically expressed gene 5 protein [Apis florea]
TCONS_00042111	3.70667	0.001	-11.8559	actin-interacting protein 1 isoform X1 [Apis mellifera]
TCONS_00042392	0.653333	0.001	-9.35168	-
TCONS_00042856	9.73333	0.001	-13.2487	ER membrane protein complex subunit 2-B-like isoform X4 [Apis mellifera]
TCONS_00042885	0.85	0.001	-9.73132	another transcription unit protein [Apis mellifera]
TCONS_00042890	0.001	6.01	12.5531	huntingtin-interacting protein 1-like isoform X1 [Apis dorsata]
TCONS_00043058	2.51	0.001	-11.2935	FGFR1 oncogene partner 2 homolog [Apis mellifera]
TCONS_00043087	2.68667	0.001	-11.3916	anaphase-promoting complex subunit 7 isoform X2 [Apis mellifera]
TCONS_00043172	1.08333	0.001	-10.0813	mucin-22-like [Apis dorsata]
TCONS_00044316	1.11	0.001	-10.1163	voltage dependent Ca2+ channel Cav3 subunit [Apis mellifera]
TCONS_00044319	0.001	4.19333	12.0339	spermatogenesis-associated protein 20-like isoform X1 [Apis dorsata]
TCONS_00044404	0.47	0.001	-8.87652	proto-oncogene tyrosine-protein kinase ROS isoform X2 [Apis mellifera]
TCONS_00044405	0.001	0.42	8.71425	proto-oncogene tyrosine-protein kinase ROS-like isoform X2 [Apis dorsata]
TCONS_00044607	3.26	0.001	-11.6707	synaptic vesicle glycoprotein 2C-like isoform X2 [Apis dorsata]
TCONS_00044652	1.30667	0.001	-10.3517	puff-specific protein Bx42 [Apis florea]
TCONS_00044718	0.001	8.89333	13.1185	T-complex protein 1 subunit zeta-like [Apis dorsata]
TCONS_00044869	6.32667	0.001	-12.6272	cell cycle control protein 50A-like isoform X1 [Apis dorsata]
TCONS_00045200	1.93667	0.001	-10.9194	LOW QUALITY PROTEIN: facilitated trehalose transporter Tret1-2 homolog [Apis florea]
TCONS_00045533	0.001	2.94333	11.5232	histone-lysine N-methyltransferase, H3 lysine-79 specific isoform X6 [Apis mellifera]
TCONS_00045565	29.9467	114.96	1.94066	actin cytoskeleton-regulatory complex protein PAN1-like [Apis dorsata]
TCONS_00045702	2.97333	0.001	-11.5379	maspardin-like isoform X3 [Apis mellifera]
TCONS_00045733	1.77333	0.001	-10.7922	rab GDP dissociation inhibitor beta [Apis florea]
TCONS_00045741	9.07667	0.001	-13.1479	phosphatidylinositol transfer protein alpha isoform [Apis mellifera]
TCONS_00045770	0.11	8.99	6.35275	DNA fragmentation factor subunit alpha-like [Apis dorsata]
TCONS_00045783	4.14667	0.001	-12.0177	protein pygopus [Apis mellifera]
TCONS_00045847	1.25	0.001	-10.2877	probable phospholipid-transporting ATPase IA-like isoform X1 [Apis mellifera]
TCONS_00046035	0.13	14.47	6.79841	LOW QUALITY PROTEIN: histone acetyltransferase p300 [Apis florea]
TCONS_00046054	0.0533333	6.62	6.95565	bestrophin-2-like isoform X7 [Apis mellifera]
TCONS_00046060	0.996667	0.001	-9.96097	acyl-CoA synthetase family member 4-like [Apis mellifera]
TCONS_00046067	4.83	0.001	-12.2378	transmembrane protein 53-like isoform X3 [Apis mellifera]
TCONS_00046083	2.37	0.001	-11.2107	NADH dehydrogenase [ubiquinone] complex I, assembly factor 7 homolog isoform X3 [Apis mellifera]
TCONS_00046701	0.74	0.001	-9.53138	conserved oligomeric Golgi complex subunit 3-like [Apis mellifera]
TCONS_00046709	1.60667	0.001	-10.6499	cryptochrome 2 isoform X1 [Apis mellifera]
TCONS_00046902	0.996667	0.001	-9.96097	PRKCA-binding protein-like isoform X4 [Apis mellifera]
TCONS_00047001	1.16	0.001	-10.1799	kinesin 4A isoform X2 [Apis mellifera]
TCONS_00047058	5.38	0.001	-12.3934	trehalase-like isoform X3 [Apis mellifera]
TCONS_00047262	0.99	0.001	-9.95128	probable ATP-dependent RNA helicase DDX5-like [Apis dorsata]
TCONS_00047826	0.001	1.67333	10.7085	high-affinity choline transporter 1-like isoform X1 [Apis dorsata]
XM_017048243.1	2.16333	0.001	-11.079	odorant receptor 4-like [Bombus impatiens]
XM_017048300.1	0.48	0.001	-8.90689	purine nucleoside phosphorylase isoform X2 [Apis cerana]
XM_017048313.1	2.62333	0.001	-11.3572	YTH domain-containing protein 1 [Apis cerana]
XM_017048324.1	1.85667	0.001	-10.8585	leukocyte receptor cluster member 8 homolog isoform X1 [Apis cerana]
XM_017048328.1	0.001	2.20667	11.1077	Vitellogenin [Melipona quadrifasciata]
XM_017048336.1	2.35	0.001	-11.1984	kelch repeat and BTB domain-containing protein 12-like [Atta cephalotes]
XM_017048340.1	0.65	0.001	-9.3443	lysine-specific demethylase 7A-like isoform X2 [Apis cerana]
XM_017048343.1	0.433333	0.001	-8.75933	histone lysine demethylase PHF8-like isoform X5 [Apis cerana]
XM_017048344.1	4.35667	0.001	-12.089	polynucleotide 5'-hydroxyl-kinase NOL9 isoform X1 [Apis cerana]
XM_017048384.1	50.8733	152.81	1.58676	alkaline phosphatase 4-like [Apis cerana]
XM_017048476.1	0.001	2.87667	11.4902	polypeptide N-acetylgalactosaminyltransferase 5 isoform X1 [Apis cerana]
XM_017048721.1	6.37	0.001	-12.6371	insulin-degrading enzyme isoform X1 [Apis cerana]
XM_017048762.1	0.32	38.9233	6.92642	60S ribosomal protein L6 [Apis cerana]
XM_017048769.1	3.62667	0.001	-11.8244	beta-1,4-mannosyltransferase egh [Apis cerana]
XM_017048777.1	1.65667	0.001	-10.6941	lipase 3-like isoform X1 [Apis cerana]
XM_017048798.1	10.3767	0.001	-13.3411	transmembrane protein 214-A [Apis cerana]
XM_017048936.1	12.1667	0.001	-13.5706	protein muscleblind-like isoform X3 [Apis cerana]
XM_017048964.1	1.00333	0.001	-9.97059	GH14920 [Drosophila grimshawi]
XM_017049008.1	4.75667	0.001	-12.2157	zinc finger protein 2-like isoform X1 [Apis cerana]
XM_017049009.1	2.99	0.001	-11.5459	zinc finger protein 2-like isoform X1 [Apis cerana]
XM_017049090.1	3.6	0.001	-11.8138	protein misato [Apis cerana]
XM_017049115.1	1.31333	0.001	-10.359	nuclear pore complex protein Nup50 isoform X2 [Apis cerana]
XM_017049119.1	1.47667	0.001	-10.5281	dentin sialophosphoprotein-like [Apis dorsata]
XM_017049174.1	1.56333	0.001	-10.6104	cyclin-dependent kinase 2-interacting protein-like isoform X1 [Apis cerana]
XM_017049268.1	4.16333	0.001	-12.0235	E3 ubiquitin-protein ligase Nedd-4 isoform X1 [Apis cerana]
XM_017049362.1	1.81333	0.001	-10.8244	microtubule-associated protein futsch-like isoform X4 [Apis dorsata]
XM_017049370.1	1.27	0.001	-10.3106	Connector enhancer of kinase suppressor of ras 3, partial [Eufriesea mexicana]
XM_017049371.1	1.94667	0.001	-10.9268	transmembrane and TPR repeat-containing protein 4-like isoform X1 [Apis cerana]
XM_017049489.1	1.33	0.001	-10.3772	ubiquitin-conjugating enzyme E2 N [Apis mellifera]
XM_017049592.1	2.87667	0.001	-11.4902	S1 RNA-binding domain-containing protein 1, partial [Apis cerana]
XM_017049598.1	2.79667	0.001	-11.4495	DNA replication licensing factor Mcm3 [Apis cerana]
XM_017049664.1	0.896667	0.001	-9.80843	solute carrier organic anion transporter family member 4A1 isoform X2 [Apis cerana]
XM_017049683.1	0.001	4.24667	12.0521	matrix metalloproteinase-14 isoform X5 [Apis cerana]
XM_017049768.1	1.55	0.001	-10.5981	molybdenum cofactor sulfurase 1 isoform X1 [Apis cerana]
XM_017049788.1	0.001	3.83667	11.9056	CTD nuclear envelope phosphatase 1 homolog isoform X1 [Apis mellifera]
XM_017049865.1	1.59	0.001	-10.6348	ATP-binding cassette sub-family B member 8, mitochondrial isoform X1 [Apis cerana]
XM_017049893.1	2.10667	0.001	-11.0407	ribosomal RNA-processing protein 8 [Apis cerana]
XM_017049914.1	5.4	0.001	-12.3987	E3 ubiquitin-protein ligase TRAIP isoform X2 [Apis cerana]
XM_017049923.1	2.03	0.001	-10.9873	chaoptin isoform X1 [Apis cerana]
XM_017050027.1	0.001	15.44	13.9144	tropomyosin-1, isoforms 9A/A/B isoform X11 [Apis cerana]
XM_017050039.1	0.001	1.60667	10.6499	conserved oligomeric Golgi complex subunit 7 isoform X2 [Apis cerana]
XM_017050075.1	10.39	0.166667	-5.96209	uncharacterized protein LOC107992912 isoform X1 [Apis cerana]
XM_017050137.1	1.6	0.001	-10.6439	alpha-glucosidase [Apis cerana]
XM_017050154.1	1.48333	0.001	-10.5346	protein polybromo-1 isoform X2 [Apis cerana]
XM_017050159.1	0.856667	0.001	-9.74259	protein polybromo-1 isoform X6 [Apis cerana]
XM_017050214.1	0.001	2.22333	11.1185	CLUMA_CG016463, isoform A, partial [Clunio marinus]
XM_017050225.1	0.0266667	5.75667	7.75405	Tau-tubulin kinase 1, partial [Melipona quadrifasciata]
XM_017050229.1	1.58667	0.001	-10.6318	Tau-tubulin kinase 1, partial [Melipona quadrifasciata]
XM_017050230.1	19.82	5.75667	-1.78365	Tau-tubulin kinase 1, partial [Melipona quadrifasciata]
XM_017050231.1	0.0266667	5.75667	7.75405	Tau-tubulin kinase 1, partial [Melipona quadrifasciata]
XM_017050264.1	0.001	2.64	11.3663	aryl hydrocarbon receptor nuclear translocator homolog isoform X2 [Apis mellifera]
XM_017050411.1	2.93	0.001	-11.5167	nuclear fragile X mental retardation-interacting protein 1-like [Apis cerana]
XM_017050452.1	1.80667	0.001	-10.8191	CCR4-NOT transcription complex subunit 7 isoform X1 [Apis mellifera]
XM_017050471.1	13.1167	0.001	-13.6791	actin-related protein 2/3 complex subunit 5 [Apis mellifera]
XM_017050498.1	2.5	0.001	-11.2877	calcium release-activated calcium channel protein 1-like isoform X1 [Apis cerana]
XM_017050534.1	1.41	0.001	-10.4615	monocarboxylate transporter 12 isoform X1 [Apis cerana]
XM_017050612.1	0.896667	0.001	-9.80843	centrosomal protein of 89 kDa-like [Apis cerana]
XM_017050665.1	0.82	0.001	-9.67948	eukaryotic translation initiation factor 4H isoform X1 [Apis mellifera]
XM_017050666.1	3.10667	0.001	-11.6012	eukaryotic translation initiation factor 4H isoform X2 [Apis mellifera]
XM_017050673.1	15.2667	0.001	-13.8981	isocitrate dehydrogenase [NAD] subunit gamma, mitochondrial [Apis mellifera]
XM_017050685.1	1.47333	0.001	-10.5249	homeobox protein Wariai-like [Apis cerana]
XM_017050738.1	1.33	0.001	-10.3772	exportin-1 [Apis mellifera]
XM_017050787.1	0.936667	0.001	-9.87139	axonemal 84 kDa protein-like isoform X1 [Apis cerana]
XM_017050818.1	0.806667	0.001	-9.65583	lachesin isoform X2 [Apis mellifera]
XM_017050873.1	3.63667	0.001	-11.8284	nitrogen permease regulator 2-like protein-like isoform X1 [Apis dorsata]
XM_017050882.1	2.49667	0.001	-11.2858	protein ABHD18 isoform X1 [Apis cerana]
XM_017050896.1	3.05333	0.001	-11.5762	E3 ubiquitin-protein ligase RNF14-like [Apis cerana]
XM_017050946.1	0.001	1.88667	10.8816	nose resistant to fluoxetine protein 6-like isoform X2 [Apis cerana]
XM_017050948.1	0.001	0.923333	9.85071	ankyrin repeat and BTB/POZ domain-containing protein BTBD11 isoform X2 [Apis cerana]
XM_017050949.1	1.42	0.001	-10.4717	ankyrin repeat and BTB/POZ domain-containing protein BTBD11 isoform X3 [Apis cerana]
XM_017050953.1	1.16	0.001	-10.1799	DNA polymerase delta catalytic subunit isoform X2 [Apis cerana]
XM_017050954.1	0.001	1.96667	10.9415	DNA polymerase delta catalytic subunit isoform X3 [Apis cerana]
XM_017051018.1	33.77	3.98667	-3.08249	luciferin 4-monooxygenase-like isoform X1 [Apis cerana]
XM_017051019.1	4.99	0.001	-12.2848	4-coumarate--CoA ligase 1-like isoform X2 [Apis cerana]
XM_017051069.1	2.10667	0.001	-11.0407	thrombospondin type-1 domain-containing protein 4-like isoform X1 [Apis cerana]
XM_017051075.1	0.646667	0.001	-9.33688	thrombospondin type-1 domain-containing protein 4-like isoform X2 [Apis cerana]
XM_017051091.1	0.89	0.001	-9.79766	LOW QUALITY PROTEIN: leiomodin-2-like [Apis florea]
XM_017051108.1	1.04	0.001	-10.0224	oxysterol-binding protein 1 isoform X6 [Apis cerana]
XM_017051120.1	1.66667	0.001	-10.7027	cysteine-rich with EGF-like domain protein 2 [Apis cerana]
XM_017051170.1	1.04667	0.001	-10.0316	neuroglian isoform X1 [Apis cerana]
XM_017051174.1	1.86667	0.001	-10.8662	neuroglian isoform X2 [Apis cerana]
XM_017051183.1	0.573333	0.001	-9.16323	scm-like with four MBT domains protein 1 isoform X1 [Apis cerana]
XM_017051201.1	0.0366667	9.29667	7.9861	protein rolling stone-like isoform X1 [Apis cerana]
XM_017051304.1	2.18667	0.001	-11.0945	GPI ethanolamine phosphate transferase 1-like isoform X1 [Apis cerana]
XM_017051326.1	0.773333	0.001	-9.59495	centromere-associated protein E-like isoform X2 [Apis dorsata]
XM_017051331.1	7.48	0.001	-12.8688	centromere-associated protein E-like isoform X7 [Apis dorsata]
XM_017051380.1	0.96	0.001	-9.90689	epidermal cell surface receptor, partial [Lasius niger]
XM_017051417.1	0.813333	0.001	-9.6677	RNA-binding protein 34-like isoform X1 [Apis cerana]
XM_017051488.1	1.31333	0.001	-10.359	peptidylprolyl isomerase domain and WD repeat-containing protein 1-like [Apis cerana]
XM_017051515.1	3.99333	0.0566667	-6.13895	centrosome-associated zinc finger protein CP190 [Apis cerana]
XM_017051532.1	0.001	3.89333	11.9268	acyl-CoA-binding domain-containing protein 6 [Apis cerana]
XM_017051549.1	0.001	1.94333	10.9243	CLUMA_CG013120, isoform A [Clunio marinus]
XM_017051616.1	1.57	0.001	-10.6165	cyclin-dependent kinase-like 4 isoform X2 [Apis cerana]
XM_017051659.1	0.001	5.6	12.4512	NAD-dependent protein deacetylase sirtuin-1-like isoform X2 [Apis cerana]
XM_017051730.1	1.34333	0.001	-10.3916	protein MAK16 homolog A isoform X1 [Apis cerana]
XM_017051758.1	0.336667	10.6533	4.98384	flocculation protein FLO11-like isoform X1 [Apis cerana]
XM_017051771.1	0.001	3.59667	11.8124	probable cytosolic oligopeptidase A isoform X2 [Apis cerana]
XM_017051778.1	0.001	8.02	12.9694	flotillin-2 isoform X2 [Apis mellifera]
XM_017051819.1	2.60667	0.001	-11.348	AGAP007811-PA-like protein [Anopheles sinensis]
XM_017051823.1	6.54	0.001	-12.6751	tuftelin-like isoform X2 [Apis cerana]
XM_017051920.1	0.001	4.90333	12.2595	glutamate--cysteine ligase regulatory subunit-like isoform X2 [Apis dorsata]
XM_017051954.1	0.8	0.001	-9.64386	High affinity cAMP-specific 3',5'-cyclic phosphodiesterase 7A [Eufriesea mexicana]
XM_017051983.1	236.58	680.743	1.52478	3-phosphoinositide-dependent protein kinase 1 [Apis cerana]
XM_017052102.1	0.576667	0.001	-9.17159	glucose dehydrogenase [FAD, quinone]-like isoform X1 [Apis cerana]
XM_017052117.1	3.29667	0.001	-11.6868	T-complex protein 11-like protein 1 isoform X1 [Apis cerana]
XM_017052119.1	1.06	0.001	-10.0498	RING finger protein 121 isoform X1 [Apis mellifera]
XM_017052173.1	2.29333	0.001	-11.1632	muscle, skeletal receptor tyrosine protein kinase-like isoform X2 [Apis cerana]
XM_017052232.1	2.24667	0.001	-11.1336	autophagy-related protein 13 isoform X1 [Apis florea]
XM_017052264.1	25.5733	0.001	-14.6424	serine/threonine-protein kinase RIO3-like [Apis cerana]
XM_017052337.1	2.49333	0.001	-11.2839	mitochondrial Rho GTPase isoform X1 [Apis cerana]
XM_017052387.1	3.65	0.001	-11.8337	serine-arginine protein 55 isoform X15 [Apis mellifera]
XM_017052409.1	0.001	2.32	11.1799	dipeptidyl aminopeptidase-like protein 6 isoform X4 [Apis cerana]
XM_017052417.1	0.001	4.14667	12.0177	zinc finger protein ush isoform X4 [Apis cerana]
XM_017052439.1	32.0567	97.7767	1.60887	sialin isoform X1 [Apis cerana]
XM_017052453.1	0.001	1.99667	10.9634	serine-rich adhesin for platelets isoform X1 [Apis cerana]
XM_017052627.1	0.37	0.001	-8.53138	octopamine receptor beta-2R-like isoform X3 [Apis cerana]
XM_017052630.1	19.03	0.001	-14.216	homeodomain-interacting protein kinase 2 isoform X11 [Apis mellifera]
XM_017052690.1	2.97667	0.001	-11.5395	WD repeat-containing and planar cell polarity effector protein fritz isoform X1 [Apis cerana]
XM_017052743.1	0.62	0.001	-9.27612	adenomatous polyposis coli homolog isoform X2 [Apis cerana]
XM_017052752.1	0.001	3.68	11.8455	GTP-binding protein 2 isoform X2 [Apis cerana]
XM_017052820.1	0.001	0.866667	9.75933	transient-receptor-potential-like protein [Apis cerana]
XM_017052840.1	0.79	0.001	-9.62571	neuromedin-U receptor 2-like isoform X1 [Apis cerana]
XM_017052854.1	22.3333	70.9867	1.66835	protein toll [Apis cerana]
XM_017052870.1	3.24333	0.0533333	-5.9263	band 4.1-like protein 4A-like isoform X1 [Apis dorsata]
XM_017052935.1	0.763333	0.001	-9.57617	Sex-determining region Y protein [Dufourea novaeangliae]
XM_017052963.1	1.60667	0.001	-10.6499	UDP-glucuronosyltransferase 2B15-like [Apis dorsata]
XM_017052988.1	0.576667	9.04667	3.97158	dentin sialophosphoprotein-like isoform X2 [Apis dorsata]
XM_017053091.1	0.001	3.68333	11.8468	follistatin-related protein 5-like isoform X1 [Apis cerana]
XM_017053110.1	0.001	2.41	11.2348	methylcytosine dioxygenase TET2-like isoform X2 [Apis cerana]
XM_017053126.1	4.53	0.001	-12.1453	LMBR1 domain-containing protein 2 homolog [Apis cerana]
XM_017053156.1	0.603333	0.001	-9.23681	neurotrimin-like [Apis cerana]
XM_017053157.1	0.001	0.75	9.55075	neurotrimin-like [Apis cerana]
XM_017053275.1	0.613333	0.001	-9.26053	two pore potassium channel protein sup-9-like [Apis dorsata]
XM_017053289.1	0.633333	0.001	-9.30682	diacylglycerol kinase theta isoform X3 [Apis cerana]
XM_017053291.1	0.943333	0.001	-9.88162	diacylglycerol kinase theta isoform X5 [Apis cerana]
XM_017053372.1	0.001	1.15667	10.1758	nuclear pore complex protein Nup98-Nup96 isoform X1 [Apis cerana]
XM_017053381.1	1.51	0.001	-10.5603	AGAP009795-PA-like protein [Anopheles sinensis]
XM_017053391.1	27.2333	1.12667	-4.59524	nuclear pore complex protein Nup98-Nup96 isoform X1 [Apis cerana]
XM_017053427.1	4.67	0.001	-12.1892	TNFSF5 isoform X1 [Bombyx mori]
XM_017053436.1	0.403333	0.001	-8.65583	Protein chiffon [Melipona quadrifasciata]
XM_017053466.1	23.6067	0.001	-14.5269	probable multidrug resistance-associated protein lethal(2)03659 [Apis cerana]
XM_017053513.1	0.001	4.82333	12.2358	single-stranded DNA-binding protein 3 isoform X3 [Apis mellifera]
XM_017053599.1	0.35	0.001	-8.45121	sushi, von Willebrand factor type A, EGF and pentraxin domain-containing protein 1-like isoform X1 [Apis cerana]
XM_017053628.1	1.05	0.001	-10.0362	homeobox protein 5-like [Apis dorsata]
XM_017053641.1	12.59	68.8033	2.4502	ceramide kinase isoform X2 [Apis cerana]
XM_017053650.1	1.14	0.001	-10.1548	suppressor protein SRP40-like [Apis dorsata]
XM_017053651.1	0.756667	0.001	-9.56351	suppressor protein SRP40-like [Apis dorsata]
XM_017053692.1	1.41333	0.001	-10.4649	ras-related protein Ral-a isoform X2 [Apis mellifera]
XM_017053751.1	1.88333	0.001	-10.8791	interference hedgehog-like isoform X2 [Apis cerana]
XM_017053762.1	1.01	0.001	-9.98014	zinc finger protein 91-like isoform X1 [Apis cerana]
XM_017053763.1	6.40333	0.001	-12.6446	zinc finger protein 91-like isoform X2 [Apis cerana]
XM_017053766.1	0.001	1.54	10.5887	zinc finger protein 91-like isoform X4 [Apis cerana]
XM_017053787.1	1.76	0.001	-10.7814	oocyte zinc finger protein XlCOF28-like [Apis cerana]
XM_017053788.1	2.22667	0.001	-11.1207	protein eiger isoform X1 [Apis cerana]
XM_017053797.1	2.15667	0.001	-11.0746	annexin B11-like isoform X2 [Apis cerana]
XM_017053822.1	2.03667	0.001	-10.992	Williams-Beuren syndrome chromosomal region 16 protein homolog isoform X2 [Apis cerana]
XM_017053832.1	4.67667	0.001	-12.1913	ell-associated factor Eaf [Apis cerana]
XM_017053873.1	25.99	133.65	2.36243	protein lethal(2)essential for life-like [Apis cerana]
XM_017053874.1	100.91	306.427	1.60247	protein lethal(2)essential for life-like [Apis cerana]
XM_017053909.1	62.0467	177.9	1.51964	histone H3.v1-like [Apis florea]
XM_017053963.1	5.51333	0.001	-12.4287	glutamic acid-rich protein-like [Apis cerana]
XM_017053969.1	6.07	0.001	-12.5675	biotin--protein ligase [Apis cerana]
XM_017053976.1	0.001	9.97	13.2834	long-chain fatty acid transport protein 4 [Apis cerana]
XM_017053979.1	86.6833	244.383	1.49532	CCAAT/enhancer-binding protein-like [Apis cerana]
XM_017054014.1	3.54	0.001	-11.7895	ubiquitin-protein ligase E3C isoform X2 [Apis cerana]
XM_017054023.1	4.3	0.001	-12.0701	multidrug resistance-associated protein 7 [Apis cerana]
XM_017054087.1	1.13667	8.51667	2.90548	piezo-type mechanosensitive ion channel component isoform X5 [Apis cerana]
XM_017054090.1	0.603333	0.001	-9.23681	piezo-type mechanosensitive ion channel component isoform X8 [Apis cerana]
XM_017054229.1	151.187	538.67	1.83307	Tubulin alpha-3 chain [Harpegnathos saltator]
XM_017054258.1	7.71	0.001	-12.9125	headcase protein-like [Apis cerana]
XM_017054294.1	1.73667	0.001	-10.7621	KAT8 regulatory NSL complex subunit 3 isoform X1 [Apis cerana]
XM_017054312.1	1.43333	0.001	-10.4852	docking protein 1 [Bombus impatiens]
XM_017054343.1	3.71333	0.001	-11.8585	mitogen-activated protein kinase kinase kinase 15 isoform X1 [Apis cerana]
XM_017054363.1	1.04667	0.001	-10.0316	exportin-7 isoform X1 [Apis mellifera]
XM_017054397.1	1.58667	0.001	-10.6318	protein maelstrom 2 [Apis cerana]
XM_017054467.1	0.001	9.63333	13.2338	muscle LIM protein Mlp84B-like isoform X1 [Apis cerana]
XM_017054487.1	1.65667	0.001	-10.6941	sterol regulatory element-binding protein cleavage-activating protein-like [Apis cerana]
XM_017054495.1	2.11333	0.001	-11.0453	S-adenosylmethionine mitochondrial carrier protein homolog, partial [Apis cerana]
XM_017054520.1	2.83667	0.001	-11.47	pancreatic triacylglycerol lipase-like isoform X1 [Apis cerana]
XM_017054527.1	0.886667	0.001	-9.79225	neuralized-like protein 4 isoform X2 [Apis cerana]
XM_017054528.1	0.001	1.50333	10.5539	neuralized-like protein 4 isoform X1 [Apis cerana]
XM_017054558.1	3.39	0.001	-11.7271	protein AF-10 isoform X1 [Apis cerana]
XM_017054566.1	1.26	0.001	-10.2992	hybrid signal transduction histidine kinase D [Apis cerana]
XM_017054619.1	0.001	8.6	13.0701	cyclin-K [Apis mellifera]
XM_017054653.1	0.001	2.03333	10.9896	LOW QUALITY PROTEIN: transcriptional regulator ATRX-like [Apis florea]
XM_017054678.1	0.001	2.36	11.2046	papilin isoform X2 [Apis cerana]
XM_017054680.1	0.893333	0.001	-9.80305	papilin isoform X4 [Apis cerana]
XM_017054700.1	1.06333	0.001	-10.0544	C3 and PZP-like alpha-2-macroglobulin domain-containing protein 8-like isoform X1 [Apis dorsata]
XM_017054706.1	0.21	0.001	-7.71425	muscle M-line assembly protein unc-89 isoform X6 [Apis cerana]
XM_017054755.1	1.44667	0.001	-10.4985	tripartite motif-containing protein 2-like isoform X1 [Apis cerana]
XM_017054756.1	1.80667	0.001	-10.8191	tripartite motif-containing protein 2-like isoform X2 [Apis cerana]
XM_017054932.1	2.88	0.001	-11.4919	Kv channel-interacting protein 1 [Apis mellifera]
XM_017054993.1	1.20333	0.001	-10.2328	host cell factor 1 isoform X1 [Apis cerana]
XM_017055000.1	3.25333	0.001	-11.6677	caseinolytic peptidase B protein homolog isoform X1 [Apis cerana]
XM_017055001.1	0.001	1.16667	10.1882	caseinolytic peptidase B protein homolog isoform X2 [Apis cerana]
XM_017055028.1	1.06333	0.001	-10.0544	transient receptor potential channel pyrexia-like isoform X1 [Apis cerana]
XM_017055137.1	1.13667	0.001	-10.1506	uncharacterized protein LOC100577670 [Apis mellifera]
XM_017055222.1	1.93	0.001	-10.9144	integrator complex subunit 7 isoform X2 [Apis cerana]
XM_017055331.1	0.966667	0.001	-9.91687	rhoGEF domain-containing protein gxcJ-like [Apis cerana]
XM_017055346.1	2.05	0.001	-11.0014	RCC1 and BTB domain-containing protein 1-like isoform X1 [Apis cerana]
XM_017055391.1	0.863333	0.001	-9.75377	dual specificity protein kinase TTK isoform X1 [Apis cerana]
XM_017055397.1	0.001	4.16333	12.0235	casein kinase II subunit beta isoform X1 [Apis mellifera]
XM_017055408.1	0.993333	0.001	-9.95613	PDZ domain-containing protein 8 isoform X1 [Apis cerana]
XM_017055421.1	1.03	0.001	-10.0084	probable maltase-glucoamylase 2 [Eufriesea mexicana]
XM_017055423.1	0.553333	0.001	-9.11201	probable maltase-glucoamylase 2 [Eufriesea mexicana]
XM_017055493.1	1.00667	0.00666667	-7.2384	elongator complex protein 1-like [Apis dorsata]
XM_017055508.1	1.96	0.01	-7.61471	rab GTPase-activating protein 1-like isoform X1 [Apis cerana]
XM_017055837.1	0.966667	0.001	-9.91687	ATP-binding cassette sub-family C member Sur isoform X2 [Apis cerana]
XM_017055865.1	2.26667	0.001	-11.1464	aryl-hydrocarbon-interacting protein-like 1 isoform X1 [Apis cerana]
XM_017055876.1	3.1	0.001	-11.5981	carbohydrate-responsive element-binding protein isoform X4 [Apis cerana]
XM_017055877.1	7.67	0.001	-12.905	carbohydrate-responsive element-binding protein isoform X4 [Apis cerana]
XM_017055922.1	1.03	0.001	-10.0084	synaptogenesis protein syg-2-like [Apis cerana]
XM_017055936.1	7.04333	0.001	-12.782	sphingosine-1-phosphate lyase [Apis cerana]
XM_017055971.1	0.001	3.98	11.9586	protocadherin-15 isoform X4 [Apis cerana]
XM_017055990.1	3.28	0.001	-11.6795	3-hydroxyisobutyryl-CoA hydrolase, mitochondrial [Apis cerana]
XM_017056014.1	0.001	1.22667	10.2605	glutathione S-transferase D1-like isoform X1 [Apis cerana]
XM_017056027.1	0.743333	0.001	-9.53787	dynein heavy chain 3, axonemal isoform X2 [Apis cerana]
XM_017056033.1	2.42	0.001	-11.2408	RAD50-interacting protein 1 isoform X1 [Apis cerana]
XM_017056051.1	4.97333	22.9333	2.20516	sodium- and chloride-dependent glycine transporter 1-like isoform X1 [Apis cerana]
XM_017056053.1	0.393333	11.2133	4.83332	sodium- and chloride-dependent glycine transporter 1-like isoform X3 [Apis cerana]
XM_017056146.1	0.6	0.001	-9.22882	protein still life, isoform SIF type 1 isoform X1 [Apis cerana]
XM_017056157.1	1.17667	0.001	-10.2005	protein still life, isoforms C/SIF type 2 isoform X10 [Apis cerana]
XM_017056181.1	2.16	0.001	-11.0768	inositol hexakisphosphate kinase 3 isoform X2 [Apis mellifera]
XM_017056257.1	30.1067	0.001	-14.8778	Cysteine-rich protein 1 [Dufourea novaeangliae]
XM_017056327.1	0.783333	0.001	-9.61348	probable ubiquitin carboxyl-terminal hydrolase FAF-X isoform X2 [Apis cerana]
XM_017056339.1	3.41333	0.001	-11.737	presenilin homolog [Apis cerana]
XM_017056341.1	0.001	5.49333	12.4235	presenilin homolog [Apis cerana]
XM_017056343.1	0.001	5.49333	12.4235	presenilin homolog [Apis cerana]
XM_017056358.1	0.816667	0.001	-9.6736	tubulin polyglutamylase TTLL7 isoform X1 [Apis cerana]
XM_017056486.1	0.001	6.62	12.6926	mitochondrial thiamine pyrophosphate carrier-like [Apis cerana]
XM_017056518.1	0.001	2.11	11.043	cohesin subunit SA-2 [Apis cerana]
XM_017056531.1	1.10333	0.001	-10.1077	micronuclear linker histone polyprotein-like isoform X1 [Apis dorsata]
XM_017056532.1	1.41	0.001	-10.4615	micronuclear linker histone polyprotein-like isoform X1 [Apis dorsata]
XM_017056552.1	3.70667	0.001	-11.8559	26S protease regulatory subunit 8 [Apis mellifera]
XM_017056555.1	8.08333	0.001	-12.9807	26S protease regulatory subunit 8 [Apis mellifera]
XM_017056559.1	0.001	1.10333	10.1077	nephrin isoform X2 [Apis cerana]
XM_017056569.1	2.39667	0.001	-11.2268	A-kinase anchor protein 1, mitochondrial [Apis cerana]
XM_017056581.1	1.42667	0.001	-10.4784	angiomotin-like protein 1 isoform X2 [Apis cerana]
XM_017056583.1	0.001	1.88	10.8765	E3 ubiquitin-protein ligase HECW2 isoform X2 [Apis cerana]
XM_017056591.1	3.28333	0.00666667	-8.94398	transformer-2 protein homolog alpha-like isoform X9 [Apis florea]
XM_017056598.1	3.7	0.001	-11.8533	cytochrome P450 4C1-like isoform X1 [Apis cerana]
XM_017056622.1	1.33	0.001	-10.3772	Src kinase-associated phosphoprotein 2-B, partial [Eufriesea mexicana]
XM_017056674.1	0.706667	0.001	-9.46489	acetylcholine receptor subunit alpha-like isoform X1 [Apis cerana]
XM_017056693.1	5.32333	0.001	-12.3781	AMP deaminase 2 isoform X1 [Apis cerana]
XM_017056694.1	2.22	0.001	-11.1163	AMP deaminase 2 isoform X1 [Apis cerana]
XM_017056698.1	0.783333	0.001	-9.61348	AMP deaminase 2 isoform X2 [Apis cerana]
XM_017056713.1	5.16	0.001	-12.3332	ubiquitin carboxyl-terminal hydrolase 16-like isoform X1 [Apis cerana]
XM_017056725.1	5.07	0.001	-12.3078	dipeptidyl peptidase 3 [Apis cerana]
XM_017056762.1	0.001	4	11.9658	arylsulfatase B-like isoform X1 [Apis cerana]
XM_017056779.1	0.001	2.57667	11.3313	protein LAS1 isoform X2 [Apis cerana]
XM_017056786.1	3.31333	0.001	-11.6941	DDB1- and CUL4-associated factor 5 [Apis cerana]
XM_017056820.1	1.26667	0.001	-10.3068	protein KIAA0100 [Apis cerana]
XM_017056860.1	3.57	0.001	-11.8017	xenotropic and polytropic retrovirus receptor 1-like [Dufourea novaeangliae]
XM_017056911.1	3.76	0.001	-11.8765	twinkle protein, mitochondrial-like isoform X1 [Apis cerana]
XM_017056975.1	21.6367	3.27	-2.72612	mannosyl-oligosaccharide glucosidase GCS1 [Apis cerana]
XM_017057006.1	8.7	0.001	-13.0868	DNA repair and recombination protein RAD54-like isoform X1 [Apis cerana]
XM_017057007.1	0.98	0.001	-9.93664	DNA repair and recombination protein RAD54-like isoform X2 [Apis cerana]
XM_017057139.1	0.656667	0.001	-9.35902	ras-related protein Rab-37-like isoform X3 [Apis cerana]
XM_017057251.1	0.001	3.45333	11.7538	E3 ubiquitin-protein ligase UBR3 isoform X1 [Apis cerana]
XM_017057262.1	3.66667	0.001	-11.8403	tRNA pseudouridine synthase-like 1 isoform X1 [Apis cerana]
XM_017057267.1	3.54333	0.001	-11.7909	phospholipase ABHD3 isoform X2 [Apis cerana]
XM_017057315.1	1.23667	0.001	-10.2722	integrator complex subunit 10 isoform X1 [Apis cerana]
XM_017057321.1	1.39667	0.001	-10.4478	TRPL translocation defect protein 14 isoform X1 [Apis cerana]
XM_017057400.1	9.22	0.001	-13.1706	dyslexia-associated protein KIAA0319-like protein [Apis cerana]
XM_017057402.1	0.973333	0.001	-9.92679	dyslexia-associated protein KIAA0319-like protein [Apis cerana]
XM_017057403.1	3.46667	0.001	-11.7593	dyslexia-associated protein KIAA0319-like protein [Apis cerana]
XM_017057459.1	0.001	14.72	13.8455	collagen alpha-5(IV) chain-like [Apis cerana]
XM_017057463.1	5.08667	0.001	-12.3125	UPF0536 protein C12orf66 homolog [Apis cerana]
XM_017057483.1	1.55667	0.001	-10.6042	phospholipid-transporting ATPase ID isoform X4 [Apis cerana]
XM_017057486.1	2.33	0.001	-11.1861	probable ATP-dependent RNA helicase YTHDC2 [Apis cerana]
XM_017057618.1	0.001	4.14	12.0154	tolloid-like protein 1 isoform X1 [Apis cerana]
XM_017057631.1	1.04333	0.001	-10.027	sn1-specific diacylglycerol lipase alpha isoform X3 [Apis cerana]
XM_017057641.1	1.16667	0.001	-10.1882	protein tramtrack, beta isoform isoform X8 [Apis cerana]
XM_017057668.1	0.78	0.001	-9.60733	broad-complex core protein isoforms 1/2/3/4/5 isoform X2 [Apis mellifera]
XM_017057673.1	2.65667	0.001	-11.3754	titin-like, partial [Apis cerana]
XM_017057681.1	0.001	5.89667	12.5257	broad-complex core protein isoforms 1/2/3/4/5 isoform X5 [Apis mellifera]
XM_017057831.1	1.43667	0.001	-10.4885	queuine tRNA-ribosyltransferase subunit QTRTD1 homolog isoform X1 [Apis cerana]
XM_017057849.1	6.93333	0.001	-12.7593	cytosolic endo-beta-N-acetylglucosaminidase isoform X2 [Apis cerana]
XM_017057939.1	0.001	1.88333	10.8791	guanine nucleotide exchange factor subunit Rich isoform X2 [Apis cerana]
XM_017057977.1	0.986667	0.001	-9.94642	5-hydroxytryptamine receptor 1A-beta isoform X2 [Apis cerana]
XM_017058117.1	0.001	4.6	12.1674	protein HGV2 isoform X1 [Apis cerana]
XM_017058123.1	1.06	0.001	-10.0498	Formin-like protein 2 [Habropoda laboriosa]
XM_017058135.1	1.94	0.001	-10.9218	cullin-2-like isoform X2 [Apis dorsata]
XM_017058172.1	1.05667	0.001	-10.0453	protein PF14_0175-like [Eufriesea mexicana]
XM_017058193.1	5.53667	0.001	-12.4348	vacuolar protein sorting-associated protein 11 homolog isoform X1 [Apis cerana]
XM_017058208.1	1.61	0.001	-10.6528	KN motif and ankyrin repeat domain-containing protein 3-like isoform X1 [Apis cerana]
XM_017058247.1	2.09667	0.001	-11.0339	serine/threonine-protein kinase 25 isoform X3 [Apis cerana]
XM_017058278.1	0.001	2.95333	11.5281	transcription factor CP2-like protein 1 isoform X1 [Apis cerana]
XM_017058279.1	0.001	4.08667	11.9967	transcription factor CP2-like protein 1 isoform X1 [Apis cerana]
XM_017058307.1	0.576667	0.001	-9.17159	tubulin glycylase 3A-like isoform X1 [Apis cerana]
XM_017058417.1	5.37667	0.001	-12.3925	E3 ubiquitin-protein ligase Hakai [Apis cerana]
XM_017058421.1	3.22	17.83	2.46917	lutropin-choriogonadotropic hormone receptor isoform X1 [Apis cerana]
XM_017058597.1	0.001	2.33667	11.1902	ankyrin repeat domain-containing protein 6 isoform X2 [Apis cerana]
XM_017058627.1	0.001	3.06	11.5793	EH domain-containing protein 3 [Apis mellifera]
XM_017058648.1	0.001	4.27667	12.0623	kinesin light chain isoform X2 [Apis mellifera]
XM_017058774.1	0.576667	0.001	-9.17159	chromosome-associated kinesin KIF4A [Apis cerana]
XM_017058782.1	5.20667	0.001	-12.3461	presenilins-associated rhomboid-like protein, mitochondrial [Apis cerana]
XM_017058904.1	3.26667	0.001	-11.6736	mannose-1-phosphate guanyltransferase alpha-A isoform X1 [Apis cerana]
XM_017058967.1	0.001	8.32667	13.0235	cell death-inducing p53-target protein 1 [Apis cerana]
XM_017059022.1	2.44	0.001	-11.2527	SHC-transforming protein 1 isoform X1 [Apis cerana]
XM_017059044.1	0.603333	0.001	-9.23681	JNK-interacting protein 1 isoform X4 [Apis cerana]
XM_017059098.1	1.57	0.001	-10.6165	myosin-1-like isoform X1 [Apis cerana]
XM_017059099.1	0.001	1.52333	10.573	myosin-1-like isoform X1 [Apis cerana]
XM_017059151.1	1.8	0.001	-10.8138	dynein regulatory complex subunit 3 isoform X2 [Apis cerana]
XM_017059169.1	7.66	0.001	-12.9031	protein FAM195A isoform X1 [Apis cerana]
XM_017059179.1	0.001	1.11333	10.1207	protein PF14_0175 isoform X1 [Apis cerana]
XM_017059217.1	1.44333	0.001	-10.4952	flocculation protein FLO11-like isoform X1 [Apis dorsata]
XM_017059249.1	0.001	20.4267	14.3182	protein lingerer isoform X1 [Apis cerana]
XM_017059251.1	0.001	3.10667	11.6012	protein lingerer isoform X1 [Apis cerana]
XM_017059272.1	2.44667	0.001	-11.2566	armadillo repeat-containing protein 1-like isoform X1 [Apis dorsata]
XM_017059284.1	6.47667	0.001	-12.661	GH15962 [Drosophila grimshawi]
XM_017059314.1	0.001	4.15	12.0189	protein arginine N-methyltransferase 7 isoform X2 [Apis cerana]
XM_017059319.1	10.6667	0.00333333	-11.6439	WD repeat-containing protein 13-like [Apis cerana]
XM_017059320.1	0.19	9	5.56585	WD repeat-containing protein 13-like [Apis cerana]
XM_017059356.1	1.73	0.001	-10.7566	pre-mRNA-splicing regulator female-lethal(2)D-like isoform X2 [Apis cerana]
XM_017059458.1	1.29667	0.001	-10.3406	serine/threonine-protein kinase RIO1 [Apis cerana]
XM_017059465.1	10.7233	0.001	-13.3885	serine/threonine-protein kinase 3 isoform X2 [Apis mellifera]
XM_017059466.1	0.001	4.19667	12.035	serine/threonine-protein kinase 3 isoform X3 [Apis cerana]
XM_017059519.1	11.7733	77.5033	2.71874	fibrillin-1-like [Apis cerana]
XM_017059527.1	0.783333	0.001	-9.61348	formin-like protein 5 [Trachymyrmex zeteki]
XM_017059530.1	1.04333	0.001	-10.027	formin-like protein 5 [Trachymyrmex zeteki]
XM_017059544.1	7.05667	0.001	-12.7848	unconventional myosin-Ie-like [Apis cerana]
XM_017059557.1	1.43	0.001	-10.4818	zinc finger protein 776 [Apis cerana]
XM_017059650.1	1.22333	0.001	-10.2566	protein PFF0380w [Apis cerana]
XM_017059722.1	0.001	2.92333	11.5134	E3 ubiquitin-protein ligase RNF126-A isoform X1 [Apis mellifera]
XM_017059768.1	1.50333	0.001	-10.5539	DNA replication licensing factor Mcm2 isoform X1 [Apis cerana]
XM_017059821.1	4.82333	44.0067	3.18962	L-lactate dehydrogenase-like isoform X1 [Apis cerana]
XM_017059835.1	263.75	67.95	-1.95663	protein G12-like [Apis dorsata]
XM_017059841.1	0.001	3.61	11.8178	puratrophin-1-like isoform X3 [Apis cerana]
XM_017059913.1	0.001	1.12667	10.1378	serine/threonine-protein kinase SMG1 isoform X2 [Apis cerana]
XM_017059914.1	0.001	0.426667	8.73697	serine/threonine-protein kinase SMG1 isoform X2 [Apis cerana]
XM_017059922.1	0.001	2.58	11.3332	Serine proteinase stubble [Melipona quadrifasciata]
XM_017060060.1	9.69333	32.17	1.73065	zinc finger SWIM domain-containing protein 8 isoform X1 [Apis mellifera]
XM_017060065.1	2.16333	0.0133333	-7.34207	regulator of G-protein signaling 11-like isoform X3 [Apis dorsata]
XM_017060069.1	0.393333	0.001	-8.61961	regulator of G-protein signaling 11-like isoform X7 [Apis dorsata]
XM_017060132.1	2.19333	0.001	-11.0989	Cytoplasmic dynein 1 intermediate chain [Eufriesea mexicana]
XM_017060163.1	1.47333	0.001	-10.5249	nucleoporin GLE1 isoform X1 [Apis cerana]
XM_017060164.1	0.001	2.82667	11.4649	nucleoporin GLE1 isoform X1 [Apis cerana]
XM_017060191.1	2.20333	0.001	-11.1055	ubiquitin carboxyl-terminal hydrolase 30 homolog [Apis cerana]
XM_017060227.1	0.713333	0.001	-9.47843	Protein disulfide-isomerase A5 [Bactrocera dorsalis]
XM_017060265.1	0.64	0.001	-9.32193	glutamyl aminopeptidase-like isoform X3 [Apis cerana]
XM_017060273.1	0.35	0.001	-8.45121	mucin-17-like isoform X1 [Apis cerana]
XM_017060339.1	0.8	0.001	-9.64386	Retinoic acid-induced protein 1 [Harpegnathos saltator]
XM_017060439.1	1.22667	0.001	-10.2605	dual serine/threonine and tyrosine protein kinase isoform X1 [Apis cerana]
XM_017060441.1	0.713333	0.001	-9.47843	dual serine/threonine and tyrosine protein kinase isoform X2 [Apis cerana]
XM_017060496.1	2.95333	0.001	-11.5281	40S ribosomal protein S7-like isoform X2 [Apis cerana]
XM_017060640.1	0.001	2.65667	11.3754	protein shuttle craft isoform X2 [Apis cerana]
XM_017060697.1	3.35	0.001	-11.7099	E3 ubiquitin-protein ligase MIB1-like isoform X1 [Apis mellifera]
XM_017060707.1	2.28667	0.001	-11.159	peptidyl-prolyl cis-trans isomerase-like [Apis mellifera]
XM_017060714.1	12.8867	0.001	-13.6536	trafficking protein particle complex subunit 5 isoform X1 [Apis cerana]
XM_017060727.1	0.001	3.03	11.5651	tyrosine-protein phosphatase corkscrew-like isoform X1 [Apis cerana]
XM_017060766.1	0.001	1.29667	10.3406	growth factor receptor-bound protein 14-like isoform X1 [Apis cerana]
XM_017060796.1	2.85	0.001	-11.4767	solute carrier family 2, facilitated glucose transporter member 1-like isoform X7 [Apis cerana]
XM_017060809.1	0.39	0.001	-8.60733	cytosolic carboxypeptidase 2-like [Apis cerana]
XM_017060822.1	0.001	1.14667	10.1632	nuclear pore complex protein DDB_G0274915-like isoform X2 [Apis cerana]
XM_017060873.1	0.001	1.26667	10.3068	A disintegrin and metalloproteinase with thrombospondin motifs 3-like isoform X1 [Apis cerana]
XM_017060892.1	1.22333	0.001	-10.2566	hypothetical secreted protein [Hottentotta judaicus]
XM_017061081.1	52.6967	13.4367	-1.97154	multiple inositol polyphosphate phosphatase 1-like [Apis cerana]
XM_017061085.1	1.37667	0.001	-10.427	Tctex1 domain-containing protein 1 [Eufriesea mexicana]
XM_017061146.1	3.80333	0.001	-11.893	BAG domain-containing protein Samui isoform X3 [Apis cerana]
XM_017061176.1	1.64	0.001	-10.6795	probable leucine--tRNA ligase, mitochondrial isoform X1 [Apis cerana]
XM_017061198.1	0.001	2.28	11.1548	RING finger protein unkempt homolog isoform X5 [Apis mellifera]
XM_017061200.1	2.83667	0.001	-11.47	RING finger protein unkempt homolog isoform X9 [Apis mellifera]
XM_017061210.1	5.36667	0.001	-12.3898	protein aubergine-like isoform X1 [Apis cerana]
XM_017061230.1	16.8133	0.001	-14.0373	lipopolysaccharide-induced tumor necrosis factor-alpha factor-like [Athalia rosae]
XM_017061284.1	2.4	0.001	-11.2288	Protein FAM193A [Habropoda laboriosa]
XM_017061294.1	1.97667	0.001	-10.9489	PRELI domain-containing protein 1, mitochondrial [Apis mellifera]
XM_017061315.1	4.09333	0.001	-11.9991	alpha-protein kinase 1 isoform X2 [Apis cerana]
XM_017061321.1	1.79667	0.001	-10.8111	S-adenosylmethionine mitochondrial carrier protein-like isoform X1 [Apis cerana]
XM_017061337.1	9.35667	0.001	-13.1918	major facilitator superfamily domain-containing protein 6 [Apis cerana]
XM_017061384.1	1.36333	0.001	-10.4129	WD repeat-containing protein 60 [Apis cerana]
XM_017061385.1	2.74333	0.001	-11.4217	protein scarlet isoform X1 [Apis cerana]
XM_017061386.1	2.32	0.001	-11.1799	protein scarlet isoform X1 [Apis cerana]
XM_017061387.1	1.52333	0.001	-10.573	protein scarlet isoform X2 [Apis cerana]
XM_017061468.1	0.0133333	7.41333	9.11894	dorsal-ventral patterning tolloid-like protein 1 isoform X1 [Apis cerana]
XM_017061471.1	7.54333	0.24	-4.9741	bone morphogenetic protein 1 isoform X4 [Apis cerana]
XM_017061488.1	0.94	0.001	-9.87652	lysosomal-trafficking regulator isoform X3 [Apis cerana]
XM_017061519.1	4.17	0.0133333	-8.28887	inactive peptidyl-prolyl cis-trans isomerase FKBP6 isoform X2 [Apis cerana]
XM_017061534.1	0.001	5.83	12.5093	transient receptor potential-gamma protein-like [Apis cerana]
XM_017061558.1	2.44667	0.00666667	-8.51964	regulator of G-protein signaling loco isoform X1 [Apis cerana]
XM_017061608.1	1.36	0.001	-10.4094	peripheral plasma membrane protein CASK isoform X8 [Apis cerana]
XM_017061612.1	0.443333	0.001	-8.79225	peripheral plasma membrane protein CASK isoform X1 [Apis cerana]
XM_017061672.1	0.796667	0.001	-9.63783	cylicin-1-like isoform X2 [Apis cerana]
XM_017061678.1	0.001	2.22333	11.1185	DNA ligase 1-like isoform X3 [Apis cerana]
XM_017061788.1	0.0366667	7.45667	7.66792	uncharacterized protein LOC108001008 isoform X3 [Apis cerana]
XM_017061906.1	2.92333	0.001	-11.5134	Protein sickie [Eufriesea mexicana]
XM_017061907.1	0.001	3.89	11.9256	Protein sickie [Eufriesea mexicana]
XM_017061942.1	0.863333	0.001	-9.75377	trifunctional purine biosynthetic protein adenosine-3 isoform X2 [Apis cerana]
XM_017062012.1	0.713333	0.001	-9.47843	zinc finger protein 595-like [Eufriesea mexicana]
XM_017062026.1	4.92667	0.001	-12.2664	major facilitator superfamily domain-containing protein 8 isoform X3 [Apis cerana]
XM_017062106.1	7.62	0.001	-12.8956	decaprenyl-diphosphate synthase subunit 2-like [Apis cerana]
XM_017062138.1	3.76333	0.001	-11.8778	inactive hydroxysteroid dehydrogenase-like protein 1 isoform X3 [Apis cerana]
XM_017062234.1	3.60333	0.001	-11.8151	probable E3 ubiquitin-protein ligase MGRN1 isoform X1 [Apis cerana]
XM_017062251.1	2.94667	0.001	-11.5249	DNA polymerase epsilon subunit 2 isoform X1 [Apis cerana]
XM_017062259.1	7.32667	0.001	-12.8389	regulator of microtubule dynamics protein 1-like isoform X1 [Apis mellifera]
XM_017062307.1	3.64667	0.001	-11.8324	UPF0692 protein CG33108 isoform X1 [Apis mellifera]
XM_017062322.1	2.71333	0.001	-11.4059	trafficking protein particle complex subunit 8 isoform X1 [Apis cerana]
XM_017062331.1	2.41	0.001	-11.2348	anaphase-promoting complex subunit 4 isoform X2 [Apis cerana]
XM_017062341.1	2.41333	0.001	-11.2368	golgin subfamily A member 2-like isoform X2 [Apis cerana]
XM_017062360.1	0.976667	0.001	-9.93172	G kinase-anchoring protein 1-like [Apis cerana]
XM_017062366.1	0.001	6.56	12.6795	acidic mammalian chitinase-like [Apis cerana]
XM_017062395.1	0.913333	0.001	-9.835	tight junction protein ZO-1 isoform X1 [Apis cerana]
XM_017062398.1	0.736667	0.001	-9.52487	tight junction protein ZO-1 isoform X1 [Apis cerana]
XM_017062557.1	2.00667	0.001	-10.9706	fatty acyl-CoA reductase 1-like isoform X1 [Apis mellifera]
XM_017062577.1	1.17	0.001	-10.1923	Bestrophin-3 [Eufriesea mexicana]
XM_017062581.1	4.82333	44.0067	3.18962	L-lactate dehydrogenase-like isoform X1 [Apis cerana]
XM_017062671.1	0.001	1.04	10.0224	MOG interacting and ectopic P-granules protein 1 [Eufriesea mexicana]
XM_017062731.1	0.64	0.001	-9.32193	Tetratricopeptide repeat protein 4 [Camponotus floridanus]
XM_017062783.1	3.66333	0.001	-11.8389	protein-S-isoprenylcysteine O-methyltransferase [Apis cerana]
XM_017062816.1	4.31	0.001	-12.0735	small glutamine-rich tetratricopeptide repeat-containing protein beta-like [Apis cerana]
XM_017062820.1	1.42333	0.001	-10.4751	hemocytin isoform X1 [Apis cerana]
XM_017062830.1	1.21	0.00333333	-8.50383	Glutamate [NMDA] receptor subunit 3A [Habropoda laboriosa]
XM_017062851.1	6.22333	0.001	-12.6035	A-kinase anchor protein 9-like isoform X6 [Apis cerana]
XM_017062859.1	1.14	0.001	-10.1548	2-phosphoxylose phosphatase 1 isoform X1 [Apis cerana]
XM_017062886.1	1.85	0.001	-10.8533	importin-13 [Apis cerana]
XM_017062896.1	3.44	0.001	-11.7482	protein ELYS isoform X3 [Apis cerana]
XM_017062931.1	4.16	0.05	-6.37851	sialin-like isoform X1 [Apis dorsata]
XM_017063019.1	1.67667	0.001	-10.7114	peroxidasin [Apis cerana]
XM_017063020.1	0.001	5.70333	12.4776	peroxidasin [Apis cerana]
XM_017063026.1	0.001	12.8433	13.6487	AAEL011987-PA [Aedes aegypti]
XM_017063068.1	1.31	0.001	-10.3554	MFS-type transporter SLC18B1-like [Apis cerana]
XM_017063082.1	1.38333	0.001	-10.4339	protein abrupt [Apis cerana]
XM_017063094.1	3.32667	0.001	-11.6999	nuclear pore complex protein Nup155 isoform X1 [Apis cerana]
XM_017063109.1	0.001	17.81	14.1204	ATP-binding cassette sub-family G member 4 isoform X4 [Apis cerana]
XM_017063157.1	0.326667	0.001	-8.35168	Down syndrome cell adhesion molecule-like protein Dscam2 isoform X3 [Apis cerana]
XM_017063205.1	2.39	0.001	-11.2228	protein kinase 4-like isoform X1 [Apis cerana]
XM_017063277.1	0.001	3.61667	11.8204	FERM, RhoGEF and pleckstrin domain-containing protein 2-like isoform X3 [Apis cerana]
XM_017063312.1	4	0.001	-11.9658	splicing factor U2af 38 kDa subunit [Apis mellifera]
XM_017063329.1	2.35	0.001	-11.1984	abl interactor 1-like [Apis florea]
XM_017063363.1	0.806667	0.001	-9.65583	flap endonuclease GEN isoform X1 [Apis cerana]
XM_017063371.1	1.69	0.001	-10.7228	NAD kinase 2, mitochondrial-like isoform X3 [Apis cerana]
XM_017063416.1	0.001	2.68	11.388	glutamate receptor ionotropic, kainate 1-like isoform X2 [Apis cerana]
XM_017063423.1	0.613333	0.001	-9.26053	glutamate receptor ionotropic, kainate 2-like isoform X1 [Apis cerana]
XM_017063457.1	1.41333	0.001	-10.4649	LOW QUALITY PROTEIN: plexin-A4 [Apis cerana]
XM_017063479.1	0.001	2.42667	11.2448	WD repeat-containing protein 7 isoform X1 [Apis cerana]
XM_017063483.1	0.873333	0.001	-9.77039	WD repeat-containing protein 7 isoform X5 [Apis cerana]
XM_017063531.1	0.66	13.5067	4.35506	SEC23-interacting protein-like isoform X1 [Apis cerana]
XM_017063536.1	0.001	36.85	15.1694	SEC23-interacting protein-like isoform X5 [Apis cerana]
XM_017063578.1	1.24333	0.001	-10.28	patronin isoform X8 [Apis cerana]
XM_017063583.1	0.263333	0.001	-8.04075	patronin isoform X12 [Apis cerana]
XM_017063585.1	1.93333	0.001	-10.9169	patronin isoform X14 [Apis cerana]
XM_017063608.1	0.001	6.96333	12.7656	ER membrane protein complex subunit 2-like [Apis cerana]
XM_017063624.1	3.11	512.523	7.36456	quinone oxidoreductase-like isoform X2 [Apis dorsata]
XM_017063645.1	2.33333	0.001	-11.1882	alpha-endosulfine [Apis florea]
XM_017063661.1	1.28	0.001	-10.3219	huntingtin-interacting protein 1 isoform X2 [Apis cerana]
XM_017063684.1	1.91333	0.001	-10.9019	cysteine protease ATG4B-like isoform X3 [Apis dorsata]
XM_017063693.1	0.001	3.58	11.8057	tyramine receptor 1-like isoform X2 [Apis cerana]
XM_017063699.1	0.001	5.13667	12.3266	peptidyl-alpha-hydroxyglycine alpha-amidating lyase 1-like isoform X5 [Apis cerana]
XM_017063711.1	0.001	4.54667	12.1506	uncharacterized protein LOC108002182 [Apis cerana]
XM_017063715.1	7.55333	0.001	-12.8829	palmitoyltransferase ZDHHC7 isoform X1 [Apis cerana]
XM_017063757.1	2.4	0.001	-11.2288	disks large homolog 5 isoform X1 [Apis cerana]
XM_017063763.1	1.08	0.001	-10.0768	orexin receptor type 2-like [Apis cerana]
XM_017063767.1	0.001	4.41	12.1066	syntaxin-binding protein 5 isoform X4 [Apis cerana]
XM_017063779.1	1.80333	0.001	-10.8165	spidroin-2-like isoform X2 [Apis mellifera]
XM_017063809.1	0.001	20.54	14.3261	tRNA selenocysteine 1-associated protein 1-like isoform X2 [Apis mellifera]
XM_017063813.1	1.48	24.5133	4.0499	monocarboxylate transporter 9 isoform X2 [Apis mellifera]
XM_017063882.1	3.52333	0.001	-11.7827	L-2-hydroxyglutarate dehydrogenase, mitochondrial isoform X1 [Apis cerana]
XM_017064053.1	3.08333	0.001	-11.5903	Desumoylating isopeptidase 1 [Melipona quadrifasciata]
XM_017064061.1	5.37	0.001	-12.3907	CCR4-NOT transcription complex subunit 2 [Apis cerana]
XM_017064098.1	4.02333	0.001	-11.9742	ankyrin repeat domain-containing protein 16-like [Apis cerana]
XM_017064134.1	0.001	1.13667	10.1506	transcription factor SPT20 homolog [Apis dorsata]
XM_017064229.1	0.001	2.51333	11.2954	tubulin alpha chain-like [Apis cerana]
XM_017064254.1	1.28667	0.001	-10.3294	Protein winged eye [Eufriesea mexicana]
XM_017064256.1	0.001	1.74667	10.7704	Protein winged eye [Eufriesea mexicana]
XM_017064314.1	0.001	8.35333	13.0281	serine/threonine-protein kinase Doa isoform X4 [Apis cerana]
XM_017064423.1	1.75667	0.001	-10.7786	DNA repair protein REV1 isoform X1 [Apis cerana]
XM_017064438.1	0.77	0.001	-9.58871	serine/threonine-protein kinase fused isoform X2 [Apis cerana]
XM_017064470.1	0.87	0.001	-9.76487	potassium voltage-gated channel subfamily H member 8 isoform X1 [Apis cerana]
XM_017064606.1	0.001	0.673333	9.39518	ryanodine receptor isoform X3 [Apis cerana]
XM_017064641.1	4.61333	0.03	-7.2647	protein THEM6-like [Apis mellifera]
XM_017064648.1	0.001	6.57333	12.6824	ataxin-2-like protein isoform X1 [Apis cerana]
XM_017064672.1	0.001	3.01333	11.5571	multidrug resistance protein homolog 49 isoform X1 [Apis cerana]
XM_017064695.1	0.001	0.846667	9.72565	irregular chiasm C-roughest protein-like isoform X1 [Apis cerana]
XM_017064696.1	0.42	0.001	-8.71425	irregular chiasm C-roughest protein-like isoform X2 [Apis cerana]
XM_017064705.1	7.27	0.001	-12.8277	cell division cycle protein 123 homolog isoform X1 [Apis cerana]
XM_017064711.1	1.36333	0.001	-10.4129	spondin-1 [Apis cerana]
XM_017064749.1	1.98667	0.001	-10.9561	probable phospholipid-transporting ATPase IA isoform X4 [Apis cerana]
XM_017064794.1	74.4233	226.017	1.6026	secapin-2 precursor [Apis mellifera]
XM_017064844.1	2.16	0.001	-11.0768	ras guanine nucleotide exchange factor P-like isoform X1 [Apis florea]
XM_017064845.1	1.35333	0.001	-10.4023	ras guanine nucleotide exchange factor P-like isoform X1 [Apis florea]
XM_017064847.1	0.473333	0.001	-8.88671	ras guanine nucleotide exchange factor P-like isoform X3 [Apis florea]
XM_017064855.1	1.16	0.001	-10.1799	tropomodulin isoform X3 [Apis cerana]
XM_017064893.1	5.45	0.001	-12.412	DNA fragmentation factor subunit alpha-like [Apis dorsata]
XM_017064894.1	4.19667	0.001	-12.035	DNA fragmentation factor subunit alpha-like [Apis dorsata]
XM_017064913.1	7.02	0.001	-12.7773	transmembrane protein 53-B [Apis mellifera]
XM_017064917.1	1.54667	0.001	-10.5949	inhibitor of growth protein 5 isoform X1 [Apis cerana]
XM_017064958.1	3.50667	24.9733	2.83222	Ankyrin repeat domain-containing protein 33B, partial [Melipona quadrifasciata]
XM_017064959.1	1.67667	0.001	-10.7114	Ankyrin repeat domain-containing protein 33B, partial [Melipona quadrifasciata]
XM_017064974.1	3.28	0.001	-11.6795	nucleobindin-2 isoform X1 [Apis cerana]
XM_017065026.1	6.03667	0.001	-12.5595	nodal modulator 3-like [Apis dorsata]
XM_017065089.1	0.001	3.00667	11.5539	cryptochrome-1 isoform X2 [Apis cerana]
XM_017065106.1	6.52	0.001	-12.6707	UDP-glucose:glycoprotein glucosyltransferase isoform X2 [Apis cerana]
XM_017065112.1	0.01	3.85	8.58871	GATA-binding factor A-like [Apis cerana]
XM_017065138.1	1.54	0.001	-10.5887	Poly(ADP-ribose) glycohydrolase [Eufriesea mexicana]
XM_017065141.1	2.33667	0.001	-11.1902	COP9 signalosome complex subunit 6 [Apis cerana]
XM_017065146.1	12.0933	0.001	-13.5619	pyridoxal kinase [Apis cerana]
XM_017065157.1	1.58667	0.00333333	-8.89482	PRKCA-binding protein isoform X1 [Apis cerana]
XM_017065223.1	10.7	84.65	2.9839	C1q-like venom protein precursor [Apis mellifera]
XM_017065227.1	0.746667	0.001	-9.54432	unconventional myosin-XV isoform X1 [Apis cerana]
XM_017065239.1	0.763333	0.001	-9.57617	transcriptional regulator ATRX homolog, partial [Apis cerana]
XM_017065241.1	1.05667	0.001	-10.0453	YEATS domain-containing protein 2 isoform X1 [Apis cerana]
XM_017065250.1	1.11667	0.001	-10.125	probable ATP-dependent RNA helicase DDX17 isoform X2 [Apis mellifera]
XM_017065260.1	0.001	2.93667	11.52	inositol hexakisphosphate and diphosphoinositol-pentakisphosphate kinase isoform X2 [Apis cerana]
XM_017065262.1	3.02	0.001	-11.5603	inositol hexakisphosphate and diphosphoinositol-pentakisphosphate kinase 2 isoform X4 [Apis cerana]
XM_017065263.1	0.596667	0.001	-9.22078	inositol hexakisphosphate and diphosphoinositol-pentakisphosphate kinase 2 isoform X5 [Apis cerana]
XM_017065264.1	0.996667	0.001	-9.96097	inositol hexakisphosphate and diphosphoinositol-pentakisphosphate kinase 2 isoform X6 [Apis cerana]
XM_017065280.1	1.66333	0.001	-10.6999	exonuclease mut-7 homolog, partial [Apis cerana]
XM_017065311.1	3.13333	0.001	-11.6135	sodium-dependent multivitamin transporter, partial [Lasius niger]
XM_017065334.1	3.96333	0.001	-11.9525	RNA polymerase II subunit A C-terminal domain phosphatase [Apis cerana]
XM_017065416.1	0.68	0.001	-9.40939	otoferlin-like isoform X2 [Apis cerana]
XM_017065418.1	1.9	0.001	-10.8918	guanine nucleotide-binding protein-like 1 isoform X1 [Apis cerana]
XM_017065440.1	2.09333	0.001	-11.0316	little elongation complex subunit 2-like isoform X4 [Megachile rotundata]
XM_017065494.1	1.02	0.001	-9.99435	protein dopey-1 homolog isoform X3 [Apis cerana]
XM_017065514.1	1.76667	0.001	-10.7868	high-affinity choline transporter 1-like isoform X2 [Apis cerana]
XM_017065522.1	11.3633	0.463333	-4.61619	protein ECT2 isoform X1 [Apis cerana]
XM_017065526.1	3.17	0.0566667	-5.80584	protein ECT2 isoform X5 [Apis cerana]
XM_017065568.1	3.95	0.001	-11.9476	nucleoporin p58/p45 isoform X2 [Apis cerana]
XM_017065604.1	2.7	0.001	-11.3987	SUN domain-containing ossification factor [Apis cerana]
XM_017065611.1	5.45667	0.001	-12.4138	protein FAM114A2 isoform X2 [Apis cerana]
XM_017065731.1	0.943333	0.001	-9.88162	protein twist [Apis cerana]
XM_017065764.1	2.16667	0.001	-11.0813	zinc finger protein 524-like [Apis cerana]
XM_017065767.1	3.60333	0.001	-11.8151	protein lethal(2)denticleless isoform X1 [Apis cerana]
XM_017065816.1	1.67333	0.001	-10.7085	2-oxoglutarate dehydrogenase, mitochondrial-like isoform X1 [Apis cerana]
XM_017065865.1	3.73667	0.001	-11.8675	AGAP003596-PA-like protein [Anopheles sinensis]
XM_017065873.1	7.56333	0.001	-12.8848	mesoderm induction early response protein 1 isoform X4 [Apis cerana]
XM_017066114.1	4.01333	0.001	-11.9706	guanine nucleotide exchange factor for Rab-3A-like [Apis cerana]
XM_017066233.1	15.9167	0.001	-13.9583	translocon-associated protein subunit alpha [Apis cerana]
XM_017066275.1	1.52	0.001	-10.5699	kinesin-associated protein 3 isoform X1 [Apis cerana]
XM_017066354.1	0.001	16.8967	14.0445	C-terminal-binding protein isoform X6 [Apis mellifera]
XM_017066393.1	0.001	2.68667	11.3916	cadherin-23 isoform X3 [Apis cerana]
XM_017066395.1	2.06667	0.001	-11.0131	dentin sialophosphoprotein-like [Apis dorsata]
XM_017066396.1	0.926667	0.001	-9.85591	cadherin-23 isoform X3 [Apis cerana]
XM_017066402.1	1.01667	0.001	-9.98963	dentin sialophosphoprotein-like [Apis dorsata]
XM_017066465.1	1.38	0.001	-10.4305	calcium-binding mitochondrial carrier protein Aralar1 isoform X1 [Apis cerana]
XM_017066513.1	3.47667	0.001	-11.7635	transcription factor Sp4-like isoform X1 [Apis cerana]
XM_017066540.1	1.63667	0.001	-10.6765	restin homolog [Apis dorsata]
XM_017066572.1	32.4067	0.001	-14.984	ATP-dependent (S)-NAD(P)H-hydrate dehydratase isoform X1 [Apis cerana]
XM_017066597.1	0.001	2.75333	11.427	Regulator of G-protein signaling 12 [Acromyrmex echinatior]
XM_017066598.1	0.663333	0.001	-9.37359	Regulator of G-protein signaling 12 [Trachymyrmex cornetzi]
XM_017066653.1	0.806667	0.001	-9.65583	DEP domain-containing protein 5 isoform X3 [Apis cerana]
XM_017066682.1	1.53	0.001	-10.5793	PAB-dependent poly(A)-specific ribonuclease subunit PAN2 isoform X1 [Apis cerana]
XM_017066710.1	0.001	4.38667	12.0989	bumetanide-sensitive sodium-(potassium)-chloride cotransporter [Apis cerana]
XM_017066763.1	5.52	0.001	-12.4305	death-inducer obliterator 1 isoform X2 [Apis cerana]
XM_017066773.1	1.64667	0.05	-5.04148	zinc finger protein 91-like isoform X1 [Apis cerana]
XM_017066937.1	0.376667	0.001	-8.55714	ankyrin repeat domain-containing protein 50 isoform X5 [Apis cerana]
XM_017066946.1	1.01	0.001	-9.98014	anoctamin-1 isoform X1 [Apis cerana]
XM_017066947.1	5.58333	0.001	-12.4469	anoctamin-1 isoform X2 [Apis cerana]
XM_017066993.1	0.62	0.001	-9.27612	bumetanide-sensitive sodium-(potassium)-chloride cotransporter [Apis cerana]
XM_017067050.1	2.74333	0.001	-11.4217	PCTP-like protein-like isoform X1 [Apis dorsata]
XM_017067101.1	2.60667	0.001	-11.348	protein-lysine N-methyltransferase mettl10 [Apis cerana]
XM_017067114.1	2.51667	0.001	-11.2973	protein PFC0760c-like [Apis cerana]
XM_017067190.1	0.001	2.06	11.0084	membrane-associated guanylate kinase, WW and PDZ domain-containing protein 1-like isoform X1 [Apis cerana]
XM_017067193.1	3.04	0.001	-11.5699	membrane-associated guanylate kinase, WW and PDZ domain-containing protein 1-like isoform X3 [Apis cerana]
XM_017067196.1	0.883333	0.001	-9.78681	senecionine N-oxygenase-like [Apis cerana]
XM_017067198.1	3.1	0.001	-11.5981	bone morphogenetic protein receptor type-2 [Apis cerana]
XM_017067206.1	5.42333	0.001	-12.405	zinc finger protein on ecdysone puffs isoform X1 [Apis cerana]
XM_017067214.1	52.0267	174.017	1.7419	trypsin-7-like isoform X1 [Apis cerana]
XM_017067228.1	1.13	11.5067	3.34808	fasciclin-2 isoform X3 [Apis cerana]
XM_017067366.1	0.001	3.43	11.744	facilitated trehalose transporter Tret1-like isoform X2 [Apis cerana]
XM_017067409.1	0.96	0.001	-9.90689	zinc finger CCCH domain-containing protein 3 isoform X1 [Apis cerana]
